# Supplementary material for: (Z)-3-(4-Methyl­phen­yl)-2-[(2-phenyl­cyclo­hex-2-en-1-yl)imino]-1,3-thia­zol­idin-4-one
Source: Acta Crystallogr Sect E Struct Rep Online. 2012 May 19;68(Pt 6):o1796–7. doi: 10.1107/S1600536812021691 (PMC3379373; doi:10.1107/S1600536812021691)
Supplement: Supplementary file 1 [file e-68-o1796-sup1.cif]

##############################################################################
#                                                                            #
# This CIF contains the data in a paper accepted for publication in          #
# Acta Crystallographica Section E. It conforms to the requirements of       #
# Notes for Authors for Acta Crystallographica Section E, and has been       #
# peer reviewed under the auspices of the IUCr Commission on Journals.       #
#                                                                            #
# Full details of the Crystallographic Information File format               #
# are given in the paper "The Crystallographic Information File (CIF):       #
# a New Standard Archive File for Crystallography" by S. R. Hall, F. H.      #
# Allen and I. D. Brown [Acta Cryst. (1991), A47, 655-685].                  #
#                                                                            #
# The current version of the core CIF dictionary is obtainable from          #
# ftp://ftp.iucr.org/pub/cif_core.dic.                                       #
#                                                                            #
# Software is freely available for graphical display of the structure(s)     #
# in this CIF. For information consult the CIF software page                 #
# http://www.iucr.org/resources/cif/software.                                #
#                                                                            #
# This file may be used for bona fide research purposes within the           #
# scientific community so long as proper attribution is given to the journal # 
# article from which it was obtained.                                        #
#                                                                            #
##############################################################################
data_global
_audit_creation_method     'form.cif (version 2.0)'
_journal_data_validation_number     ?
_journal_date_recd_electronic     2012-05-10
_journal_date_accepted     2012-05-14
_journal_name_full     'Acta Crystallographica, Section E'
_journal_year     2012
_journal_volume     68
_journal_issue      6
_journal_page_first     o1796
_journal_page_last     o1797
_journal_paper_category     QO
_journal_paper_doi     10.1107/S1600536812021691
_journal_coeditor_code     BQ2357
_publ_contact_author_name     'Prof. Fun, Hoong-Kun'
_publ_contact_author_address
;
      X-ray Crystallography Unit
      School of Physics
      Universiti Sains Malaysia
      11800 USM, Penang
      MALAYSIA
;
_publ_contact_author_email     'hkfun@usm.my'
_publ_contact_author_fax     '604 6579150'
_publ_contact_author_phone     '604 6533652'
_publ_section_title
;\
(<i>Z</i>)-3-(4-Methylphenyl)-2-[(2-phenylcyclohex-2-en-1-yl)imino]-1,3-\
thiazolidin-4-one
;
loop_
    _publ_author_name
    _publ_author_footnote
    _publ_author_address
    'Chin Wei Ooi' ?
;
X-ray Crystallography Unit
School of Physics
Universiti Sains Malaysia
11800 USM, Penang
Malaysia
;
    'Fun, Hoong-Kun'
;
Thomson Reuters ResearcherID: A-3561-2009.
;
;
X-ray Crystallography Unit
School of Physics
Universiti Sains Malaysia
11800 USM, Penang
Malaysia
;
    'Ching Kheng Quah'
;
Thomson Reuters ResearcherID: A-5525-2009.
;
;
X-ray Crystallography Unit
School of Physics
Universiti Sains Malaysia
11800 USM, Penang
Malaysia
;
    'Murugan Sathishkumar ' ?
;
Department of Organic Chemistry
School of Chemistry
Madurai Kamaraj University
Madurai-625 021
Tamil Nadu
India
;
    'Alagusundaram Ponnuswamy ' ?
;
Department of Organic Chemistry
School of Chemistry
Madurai Kamaraj University
Madurai-625 021
Tamil Nadu
India
;
data_I
_audit_creation_method     SHELXL-97
_chemical_name_systematic
;
(<i>Z</i>)-3-(4-Methylphenyl)-2-[(2-phenylcyclohex-2-
en-1-yl)imino]-1,3-thiazolidin-4-one
;
_chemical_name_common     ?
_chemical_formula_moiety     'C22 H22 N2 O S'
_chemical_formula_sum     'C22 H22 N2 O S'
_chemical_formula_iupac     'C22 H22 N2 O S'
_chemical_formula_weight     362.48
_chemical_melting_point     ?
_symmetry_cell_setting     monoclinic
_symmetry_space_group_name_H-M     'P 21/c'
_symmetry_space_group_name_Hall     '-P 2ybc'
loop_
    _symmetry_equiv_pos_as_xyz
    'x, y, z'
    '-x, y+1/2, -z+1/2'
    '-x, -y, -z'
    'x, -y-1/2, z-1/2'
_cell_length_a     9.2252(4)
_cell_length_b     17.6978(8)
_cell_length_c     12.8898(4)
_cell_angle_alpha     90.00
_cell_angle_beta     119.289(2)
_cell_angle_gamma     90.00
_cell_volume     1835.43(13)
_cell_formula_units_Z     4
_cell_measurement_reflns_used     7149
_cell_measurement_theta_min     2.55
_cell_measurement_theta_max     30.08
_cell_measurement_temperature     100.0(10)
_exptl_crystal_description     'block'
_exptl_crystal_colour     'colorless'
_exptl_crystal_size_max     0.36
_exptl_crystal_size_mid     0.30
_exptl_crystal_size_min     0.11
_exptl_crystal_density_diffrn     1.312
_exptl_crystal_density_meas     ?
_exptl_crystal_density_method     'not measured'
_exptl_crystal_F_000     768
_exptl_absorpt_coefficient_mu     0.190
_exptl_absorpt_correction_type     multi-scan
_exptl_absorpt_process_details     '(<i>SADABS</i>; Bruker, 2009)'
_exptl_absorpt_correction_T_min     0.9347
_exptl_absorpt_correction_T_max     0.9794
_exptl_special_details
;
The crystal was placed in the cold stream of an Oxford Cryosystems Cobra
open-flow nitrogen cryostat (Cosier & Glazer, 1986) operating at 100(1) K.
;
_diffrn_ambient_temperature     100.0(10)
_diffrn_radiation_type     MoK\a
_diffrn_radiation_wavelength     0.71073
_diffrn_radiation_source     'fine-focus sealed tube'
_diffrn_radiation_monochromator     graphite
_diffrn_measurement_device_type     'Bruker APEX DUO CCD area-detector'
_diffrn_measurement_method     '\f and \w scans'
_diffrn_detector_area_resol_mean     ?
_diffrn_reflns_number     17337
_diffrn_reflns_av_R_equivalents     0.0241
_diffrn_reflns_av_sigmaI/netI     0.0283
_diffrn_reflns_theta_min     2.15
_diffrn_reflns_theta_max     30.10
_diffrn_reflns_theta_full     30.10
_diffrn_measured_fraction_theta_max     0.991
_diffrn_measured_fraction_theta_full     0.991
_diffrn_reflns_limit_h_min     -9
_diffrn_reflns_limit_h_max     12
_diffrn_reflns_limit_k_min     -24
_diffrn_reflns_limit_k_max     24
_diffrn_reflns_limit_l_min     -18
_diffrn_reflns_limit_l_max     18
_diffrn_standards_number     0
_diffrn_standards_interval_count     .
_diffrn_standards_interval_time     .
_diffrn_standards_decay_%     ?
_refine_special_details
;
Refinement of <i>F</i>^2^ against ALL reflections. The weighted <i>R</i>-factor
<i>wR</i> and goodness of fit <i>S</i> are based on <i>F</i>^2^, conventional
<i>R</i>-factors <i>R</i> are based on <i>F</i>, with <i>F</i> set to zero for
negative <i>F</i>^2^. The threshold expression of <i>F</i>^2^ >
\s(<i>F</i>^2^) is used only for calculating <i>R</i>-factors(gt) <i>etc</i>.
and is not relevant to the choice of reflections for refinement.
<i>R</i>-factors based on <i>F</i>^2^ are statistically about twice as large
as those based on <i>F</i>, and <i>R</i>- factors based on ALL data will be
even larger.
;
_reflns_number_total     5335
_reflns_number_gt     4496
_reflns_threshold_expression     I>2\s(I)
_refine_ls_structure_factor_coef     Fsqd
_refine_ls_matrix_type     full
_refine_ls_R_factor_all     0.0441
_refine_ls_R_factor_gt     0.0353
_refine_ls_wR_factor_gt     0.0931
_refine_ls_wR_factor_ref     0.0999
_refine_ls_goodness_of_fit_ref     1.045
_refine_ls_restrained_S_all     1.045
_refine_ls_number_reflns     5335
_refine_ls_number_parameters     236
_refine_ls_number_restraints     0
_refine_ls_hydrogen_treatment     constr
_refine_ls_weighting_scheme     calc
_refine_ls_weighting_details
         'calc w=1/[\s^2^(Fo^2^)+(0.0506P)^2^+0.5577P] where P=(Fo^2^+2Fc^2^)/3'
_atom_sites_solution_hydrogens     geom
_atom_sites_solution_primary     direct
_atom_sites_solution_secondary     difmap
_refine_ls_shift/su_max     0.000
_refine_ls_shift/su_mean     0.000
_refine_diff_density_max     0.428
_refine_diff_density_min     -0.220
_refine_ls_extinction_method     none
_refine_ls_extinction_coef     ?
loop_
    _atom_type_symbol
    _atom_type_description
    _atom_type_scat_dispersion_real
    _atom_type_scat_dispersion_imag
    _atom_type_scat_source
    'C' 'C' 0.0033 0.0016
                         'International Tables Vol C Tables 4.2.6.8 and 6.1.1.4'
    'H' 'H' 0.0000 0.0000
                         'International Tables Vol C Tables 4.2.6.8 and 6.1.1.4'
    'N' 'N' 0.0061 0.0033
                         'International Tables Vol C Tables 4.2.6.8 and 6.1.1.4'
    'O' 'O' 0.0106 0.0060
                         'International Tables Vol C Tables 4.2.6.8 and 6.1.1.4'
    'S' 'S' 0.1246 0.1234
                         'International Tables Vol C Tables 4.2.6.8 and 6.1.1.4'
_computing_data_collection     'APEX2 (Bruker, 2009)'
_computing_cell_refinement     'SAINT (Bruker, 2009)'
_computing_data_reduction     'SAINT (Bruker, 2009)'
_computing_structure_solution     'SHELXTL (Sheldrick, 2008)'
_computing_structure_refinement     'SHELXTL (Sheldrick, 2008)'
_computing_molecular_graphics     'SHELXTL (Sheldrick, 2008)'
_computing_publication_material
                             'SHELXTL (Sheldrick, 2008) and PLATON (Spek, 2009)'
loop_
    _atom_site_type_symbol
    _atom_site_label
    _atom_site_fract_x
    _atom_site_fract_y
    _atom_site_fract_z
    _atom_site_U_iso_or_equiv
    _atom_site_adp_type
    _atom_site_calc_flag
    _atom_site_refinement_flags
    _atom_site_occupancy
    _atom_site_symmetry_multiplicity
    _atom_site_disorder_assembly
    _atom_site_disorder_group
    S S1 0.25977(4) 0.358936(15) 0.31318(2) 0.01799(8) Uani d . 1 1 . .
    O O1 0.45923(11) 0.16460(5) 0.43965(7) 0.01912(17) Uani d . 1 1 . .
    N N1 0.22548(12) 0.30934(5) 0.10025(8) 0.01374(18) Uani d . 1 1 . .
    N N2 0.32300(12) 0.22490(5) 0.25893(8) 0.01322(17) Uani d . 1 1 . .
    C C1 -0.13978(15) 0.28972(6) -0.05611(10) 0.0187(2) Uani d . 1 1 . .
    H H1A -0.1117 0.3136 0.0155 0.022 Uiso calc R 1 1 . .
    C C2 -0.25218(15) 0.22988(7) -0.09409(12) 0.0234(2) Uani d . 1 1 . .
    H H2A -0.2979 0.2141 -0.0474 0.028 Uiso calc R 1 1 . .
    C C3 -0.29663(17) 0.19352(8) -0.20098(13) 0.0287(3) Uani d . 1 1 . .
    H H3A -0.3716 0.1536 -0.2260 0.034 Uiso calc R 1 1 . .
    C C4 -0.22788(18) 0.21747(8) -0.27017(12) 0.0304(3) Uani d . 1 1 . .
    H H4A -0.2581 0.1939 -0.3424 0.036 Uiso calc R 1 1 . .
    C C5 -0.11379(16) 0.27669(7) -0.23182(11) 0.0244(3) Uani d . 1 1 . .
    H H5A -0.0669 0.2915 -0.2781 0.029 Uiso calc R 1 1 . .
    C C6 -0.06845(14) 0.31438(6) -0.12433(10) 0.0174(2) Uani d . 1 1 . .
    C C7 0.05345(14) 0.37747(6) -0.08264(10) 0.0163(2) Uani d . 1 1 . .
    C C8 0.06412(16) 0.42580(7) -0.15897(11) 0.0227(2) Uani d . 1 1 . .
    H H8A -0.0077 0.4181 -0.2397 0.027 Uiso calc R 1 1 . .
    C C9 0.18230(18) 0.49102(7) -0.12470(12) 0.0264(3) Uani d . 1 1 . .
    H H9A 0.1231 0.5352 -0.1704 0.032 Uiso calc R 1 1 . .
    H H9B 0.2688 0.4792 -0.1442 0.032 Uiso calc R 1 1 . .
    C C10 0.26201(17) 0.50923(6) 0.00802(11) 0.0230(2) Uani d . 1 1 . .
    H H10A 0.3574 0.5419 0.0312 0.028 Uiso calc R 1 1 . .
    H H10B 0.1827 0.5355 0.0239 0.028 Uiso calc R 1 1 . .
    C C11 0.31672(15) 0.43625(6) 0.07990(10) 0.0169(2) Uani d . 1 1 . .
    H H11A 0.3739 0.4482 0.1641 0.020 Uiso calc R 1 1 . .
    H H11B 0.3939 0.4096 0.0622 0.020 Uiso calc R 1 1 . .
    C C12 0.16769(14) 0.38530(6) 0.05117(9) 0.0147(2) Uani d . 1 1 . .
    H H12A 0.1046 0.4068 0.0870 0.018 Uiso calc R 1 1 . .
    C C13 0.26470(13) 0.29626(6) 0.20699(9) 0.01284(19) Uani d . 1 1 . .
    C C14 0.34921(16) 0.28935(6) 0.43065(10) 0.0177(2) Uani d . 1 1 . .
    H H14A 0.4507 0.3088 0.4968 0.021 Uiso calc R 1 1 . .
    H H14B 0.2719 0.2776 0.4590 0.021 Uiso calc R 1 1 . .
    C C15 0.38603(14) 0.21927(6) 0.38074(9) 0.0145(2) Uani d . 1 1 . .
    C C16 0.31678(14) 0.16074(6) 0.18854(9) 0.01263(19) Uani d . 1 1 . .
    C C17 0.45986(14) 0.12024(6) 0.21625(9) 0.0150(2) Uani d . 1 1 . .
    H H17A 0.5622 0.1356 0.2781 0.018 Uiso calc R 1 1 . .
    C C18 0.44769(15) 0.05596(6) 0.14971(10) 0.0162(2) Uani d . 1 1 . .
    H H18A 0.5429 0.0281 0.1686 0.019 Uiso calc R 1 1 . .
    C C19 0.29590(15) 0.03267(6) 0.05560(10) 0.0158(2) Uani d . 1 1 . .
    C C20 0.15440(15) 0.07559(6) 0.02786(10) 0.0161(2) Uani d . 1 1 . .
    H H20A 0.0526 0.0615 -0.0360 0.019 Uiso calc R 1 1 . .
    C C21 0.16391(14) 0.13906(6) 0.09446(10) 0.0147(2) Uani d . 1 1 . .
    H H21A 0.0688 0.1668 0.0762 0.018 Uiso calc R 1 1 . .
    C C22 0.28358(17) -0.03726(6) -0.01526(11) 0.0216(2) Uani d . 1 1 . .
    H H22A 0.3894 -0.0623 0.0201 0.032 Uiso calc R 1 1 . .
    H H22B 0.2519 -0.0232 -0.0955 0.032 Uiso calc R 1 1 . .
    H H22C 0.2016 -0.0707 -0.0154 0.032 Uiso calc R 1 1 . .
loop_
    _atom_site_aniso_label
    _atom_site_aniso_U_11
    _atom_site_aniso_U_22
    _atom_site_aniso_U_33
    _atom_site_aniso_U_12
    _atom_site_aniso_U_13
    _atom_site_aniso_U_23
    S1 0.02608(16) 0.01403(13) 0.01548(13) 0.00194(11) 0.01144(12) -0.00189(9)
    O1 0.0227(4) 0.0196(4) 0.0144(4) 0.0029(3) 0.0086(3) 0.0039(3)
    N1 0.0142(4) 0.0123(4) 0.0127(4) 0.0011(3) 0.0050(4) 0.0001(3)
    N2 0.0160(4) 0.0119(4) 0.0107(4) 0.0013(4) 0.0057(4) 0.0000(3)
    C1 0.0143(5) 0.0179(5) 0.0201(5) 0.0045(4) 0.0055(4) 0.0026(4)
    C2 0.0146(5) 0.0204(5) 0.0317(6) 0.0025(5) 0.0087(5) 0.0046(5)
    C3 0.0160(6) 0.0230(6) 0.0357(7) -0.0027(5) 0.0040(5) -0.0039(5)
    C4 0.0246(6) 0.0316(7) 0.0247(6) -0.0042(6) 0.0042(5) -0.0092(5)
    C5 0.0214(6) 0.0286(6) 0.0185(5) -0.0005(5) 0.0063(5) -0.0023(5)
    C6 0.0135(5) 0.0178(5) 0.0159(5) 0.0028(4) 0.0033(4) 0.0020(4)
    C7 0.0141(5) 0.0160(5) 0.0151(5) 0.0027(4) 0.0044(4) 0.0016(4)
    C8 0.0225(6) 0.0236(5) 0.0170(5) 0.0011(5) 0.0057(5) 0.0050(4)
    C9 0.0285(7) 0.0219(6) 0.0255(6) -0.0005(5) 0.0107(5) 0.0092(5)
    C10 0.0254(6) 0.0137(5) 0.0284(6) -0.0002(5) 0.0121(5) 0.0021(4)
    C11 0.0178(5) 0.0136(4) 0.0171(5) -0.0007(4) 0.0067(4) -0.0015(4)
    C12 0.0168(5) 0.0119(4) 0.0137(5) 0.0019(4) 0.0060(4) 0.0007(4)
    C13 0.0126(5) 0.0118(4) 0.0133(4) -0.0013(4) 0.0057(4) -0.0022(4)
    C14 0.0244(6) 0.0168(5) 0.0141(5) 0.0000(5) 0.0110(5) -0.0011(4)
    C15 0.0153(5) 0.0164(5) 0.0122(5) -0.0022(4) 0.0072(4) -0.0009(4)
    C16 0.0161(5) 0.0108(4) 0.0115(4) 0.0001(4) 0.0070(4) 0.0001(3)
    C17 0.0145(5) 0.0164(5) 0.0118(4) 0.0007(4) 0.0047(4) 0.0008(4)
    C18 0.0181(5) 0.0154(5) 0.0157(5) 0.0035(4) 0.0089(4) 0.0020(4)
    C19 0.0214(6) 0.0122(4) 0.0154(5) -0.0004(4) 0.0103(5) -0.0001(4)
    C20 0.0160(5) 0.0151(5) 0.0153(5) -0.0026(4) 0.0061(4) -0.0018(4)
    C21 0.0137(5) 0.0136(4) 0.0161(5) 0.0010(4) 0.0067(4) 0.0007(4)
    C22 0.0280(6) 0.0150(5) 0.0241(6) -0.0016(5) 0.0146(5) -0.0052(4)
_geom_special_details
;
All e.s.d.'s (except the e.s.d. in the dihedral angle between two l.s. planes)
are estimated using the full covariance matrix. The cell e.s.d.'s are taken
into account individually in the estimation of e.s.d.'s in distances, angles
and torsion angles; correlations between e.s.d.'s in cell parameters are only
used when they are defined by crystal symmetry. An approximate (isotropic)
treatment of cell e.s.d.'s is used for estimating e.s.d.'s involving l.s.
planes.
;
loop_
    _geom_bond_atom_site_label_1
    _geom_bond_atom_site_label_2
    _geom_bond_site_symmetry_2
    _geom_bond_distance
    _geom_bond_publ_flag
    S1 C13 . 1.7796(10) ?
    S1 C14 . 1.8077(11) ?
    O1 C15 . 1.2112(13) ?
    N1 C13 . 1.2611(13) ?
    N1 C12 . 1.4702(13) ?
    N2 C15 . 1.3857(13) ?
    N2 C13 . 1.4072(13) ?
    N2 C16 . 1.4371(12) ?
    C1 C2 . 1.3928(17) ?
    C1 C6 . 1.4010(16) ?
    C1 H1A . 0.9300 ?
    C2 C3 . 1.3884(19) ?
    C2 H2A . 0.9300 ?
    C3 C4 . 1.390(2) ?
    C3 H3A . 0.9300 ?
    C4 C5 . 1.3935(19) ?
    C4 H4A . 0.9300 ?
    C5 C6 . 1.4043(16) ?
    C5 H5A . 0.9300 ?
    C6 C7 . 1.4863(16) ?
    C7 C8 . 1.3431(15) ?
    C7 C12 . 1.5251(15) ?
    C8 C9 . 1.4983(18) ?
    C8 H8A . 0.9300 ?
    C9 C10 . 1.5298(18) ?
    C9 H9A . 0.9700 ?
    C9 H9B . 0.9700 ?
    C10 C11 . 1.5244(15) ?
    C10 H10A . 0.9700 ?
    C10 H10B . 0.9700 ?
    C11 C12 . 1.5305(16) ?
    C11 H11A . 0.9700 ?
    C11 H11B . 0.9700 ?
    C12 H12A . 0.9800 ?
    C14 C15 . 1.5104(14) ?
    C14 H14A . 0.9700 ?
    C14 H14B . 0.9700 ?
    C16 C17 . 1.3865(15) ?
    C16 C21 . 1.3905(15) ?
    C17 C18 . 1.3957(14) ?
    C17 H17A . 0.9300 ?
    C18 C19 . 1.3929(16) ?
    C18 H18A . 0.9300 ?
    C19 C20 . 1.3971(16) ?
    C19 C22 . 1.5091(15) ?
    C20 C21 . 1.3903(14) ?
    C20 H20A . 0.9300 ?
    C21 H21A . 0.9300 ?
    C22 H22A . 0.9600 ?
    C22 H22B . 0.9600 ?
    C22 H22C . 0.9600 ?
loop_
    _geom_angle_atom_site_label_1
    _geom_angle_atom_site_label_2
    _geom_angle_atom_site_label_3
    _geom_angle_site_symmetry_1
    _geom_angle_site_symmetry_3
    _geom_angle
    _geom_angle_publ_flag
    C13 S1 C14 . . 92.68(5) ?
    C13 N1 C12 . . 119.17(9) ?
    C15 N2 C13 . . 117.04(8) ?
    C15 N2 C16 . . 121.57(9) ?
    C13 N2 C16 . . 121.39(8) ?
    C2 C1 C6 . . 120.91(11) ?
    C2 C1 H1A . . 119.5 ?
    C6 C1 H1A . . 119.5 ?
    C3 C2 C1 . . 120.59(12) ?
    C3 C2 H2A . . 119.7 ?
    C1 C2 H2A . . 119.7 ?
    C2 C3 C4 . . 119.32(12) ?
    C2 C3 H3A . . 120.3 ?
    C4 C3 H3A . . 120.3 ?
    C3 C4 C5 . . 120.29(12) ?
    C3 C4 H4A . . 119.9 ?
    C5 C4 H4A . . 119.9 ?
    C4 C5 C6 . . 121.06(12) ?
    C4 C5 H5A . . 119.5 ?
    C6 C5 H5A . . 119.5 ?
    C1 C6 C5 . . 117.82(11) ?
    C1 C6 C7 . . 120.77(10) ?
    C5 C6 C7 . . 121.40(10) ?
    C8 C7 C6 . . 121.81(11) ?
    C8 C7 C12 . . 120.86(11) ?
    C6 C7 C12 . . 117.33(9) ?
    C7 C8 C9 . . 125.32(11) ?
    C7 C8 H8A . . 117.3 ?
    C9 C8 H8A . . 117.3 ?
    C8 C9 C10 . . 111.99(10) ?
    C8 C9 H9A . . 109.2 ?
    C10 C9 H9A . . 109.2 ?
    C8 C9 H9B . . 109.2 ?
    C10 C9 H9B . . 109.2 ?
    H9A C9 H9B . . 107.9 ?
    C11 C10 C9 . . 109.65(10) ?
    C11 C10 H10A . . 109.7 ?
    C9 C10 H10A . . 109.7 ?
    C11 C10 H10B . . 109.7 ?
    C9 C10 H10B . . 109.7 ?
    H10A C10 H10B . . 108.2 ?
    C10 C11 C12 . . 111.17(10) ?
    C10 C11 H11A . . 109.4 ?
    C12 C11 H11A . . 109.4 ?
    C10 C11 H11B . . 109.4 ?
    C12 C11 H11B . . 109.4 ?
    H11A C11 H11B . . 108.0 ?
    N1 C12 C7 . . 107.95(8) ?
    N1 C12 C11 . . 109.93(9) ?
    C7 C12 C11 . . 111.66(9) ?
    N1 C12 H12A . . 109.1 ?
    C7 C12 H12A . . 109.1 ?
    C11 C12 H12A . . 109.1 ?
    N1 C13 N2 . . 121.51(9) ?
    N1 C13 S1 . . 128.54(8) ?
    N2 C13 S1 . . 109.94(7) ?
    C15 C14 S1 . . 107.95(7) ?
    C15 C14 H14A . . 110.1 ?
    S1 C14 H14A . . 110.1 ?
    C15 C14 H14B . . 110.1 ?
    S1 C14 H14B . . 110.1 ?
    H14A C14 H14B . . 108.4 ?
    O1 C15 N2 . . 124.34(10) ?
    O1 C15 C14 . . 124.16(9) ?
    N2 C15 C14 . . 111.49(9) ?
    C17 C16 C21 . . 120.91(10) ?
    C17 C16 N2 . . 120.46(10) ?
    C21 C16 N2 . . 118.61(10) ?
    C16 C17 C18 . . 118.87(10) ?
    C16 C17 H17A . . 120.6 ?
    C18 C17 H17A . . 120.6 ?
    C19 C18 C17 . . 121.38(10) ?
    C19 C18 H18A . . 119.3 ?
    C17 C18 H18A . . 119.3 ?
    C18 C19 C20 . . 118.51(10) ?
    C18 C19 C22 . . 121.05(10) ?
    C20 C19 C22 . . 120.44(11) ?
    C21 C20 C19 . . 120.82(11) ?
    C21 C20 H20A . . 119.6 ?
    C19 C20 H20A . . 119.6 ?
    C20 C21 C16 . . 119.48(10) ?
    C20 C21 H21A . . 120.3 ?
    C16 C21 H21A . . 120.3 ?
    C19 C22 H22A . . 109.5 ?
    C19 C22 H22B . . 109.5 ?
    H22A C22 H22B . . 109.5 ?
    C19 C22 H22C . . 109.5 ?
    H22A C22 H22C . . 109.5 ?
    H22B C22 H22C . . 109.5 ?
loop_
    _geom_torsion_atom_site_label_1
    _geom_torsion_atom_site_label_2
    _geom_torsion_atom_site_label_3
    _geom_torsion_atom_site_label_4
    _geom_torsion_site_symmetry_1
    _geom_torsion_site_symmetry_2
    _geom_torsion_site_symmetry_3
    _geom_torsion_site_symmetry_4
    _geom_torsion
    _geom_torsion_publ_flag
    C6 C1 C2 C3 . . . . -0.30(18) ?
    C1 C2 C3 C4 . . . . -0.06(19) ?
    C2 C3 C4 C5 . . . . 0.9(2) ?
    C3 C4 C5 C6 . . . . -1.3(2) ?
    C2 C1 C6 C5 . . . . -0.13(17) ?
    C2 C1 C6 C7 . . . . -179.04(10) ?
    C4 C5 C6 C1 . . . . 0.94(18) ?
    C4 C5 C6 C7 . . . . 179.84(12) ?
    C1 C6 C7 C8 . . . . -147.19(12) ?
    C5 C6 C7 C8 . . . . 33.94(17) ?
    C1 C6 C7 C12 . . . . 33.08(15) ?
    C5 C6 C7 C12 . . . . -145.79(11) ?
    C6 C7 C8 C9 . . . . 179.62(11) ?
    C12 C7 C8 C9 . . . . -0.66(19) ?
    C7 C8 C9 C10 . . . . -14.03(18) ?
    C8 C9 C10 C11 . . . . 44.52(15) ?
    C9 C10 C11 C12 . . . . -62.93(13) ?
    C13 N1 C12 C7 . . . . -152.62(10) ?
    C13 N1 C12 C11 . . . . 85.36(12) ?
    C8 C7 C12 N1 . . . . -137.11(11) ?
    C6 C7 C12 N1 . . . . 42.63(12) ?
    C8 C7 C12 C11 . . . . -16.16(15) ?
    C6 C7 C12 C11 . . . . 163.57(9) ?
    C10 C11 C12 N1 . . . . 167.43(9) ?
    C10 C11 C12 C7 . . . . 47.65(12) ?
    C12 N1 C13 N2 . . . . -179.08(10) ?
    C12 N1 C13 S1 . . . . 0.33(16) ?
    C15 N2 C13 N1 . . . . 170.63(10) ?
    C16 N2 C13 N1 . . . . -9.58(16) ?
    C15 N2 C13 S1 . . . . -8.88(12) ?
    C16 N2 C13 S1 . . . . 170.91(8) ?
    C14 S1 C13 N1 . . . . -176.19(11) ?
    C14 S1 C13 N2 . . . . 3.28(8) ?
    C13 S1 C14 C15 . . . . 2.27(9) ?
    C13 N2 C15 O1 . . . . -170.26(10) ?
    C16 N2 C15 O1 . . . . 9.95(17) ?
    C13 N2 C15 C14 . . . . 10.80(13) ?
    C16 N2 C15 C14 . . . . -168.99(10) ?
    S1 C14 C15 O1 . . . . 173.60(10) ?
    S1 C14 C15 N2 . . . . -7.46(12) ?
    C15 N2 C16 C17 . . . . -55.74(14) ?
    C13 N2 C16 C17 . . . . 124.48(11) ?
    C15 N2 C16 C21 . . . . 122.51(11) ?
    C13 N2 C16 C21 . . . . -57.26(13) ?
    C21 C16 C17 C18 . . . . -1.47(15) ?
    N2 C16 C17 C18 . . . . 176.74(9) ?
    C16 C17 C18 C19 . . . . 0.97(15) ?
    C17 C18 C19 C20 . . . . 0.54(15) ?
    C17 C18 C19 C22 . . . . -179.50(10) ?
    C18 C19 C20 C21 . . . . -1.59(15) ?
    C22 C19 C20 C21 . . . . 178.45(10) ?
    C19 C20 C21 C16 . . . . 1.12(15) ?
    C17 C16 C21 C20 . . . . 0.45(15) ?
    N2 C16 C21 C20 . . . . -177.80(9) ?
loop_
    _geom_hbond_atom_site_label_D
    _geom_hbond_atom_site_label_H
    _geom_hbond_atom_site_label_A
    _geom_hbond_site_symmetry_A
    _geom_hbond_distance_DH
    _geom_hbond_distance_HA
    _geom_hbond_distance_DA
    _geom_hbond_angle_DHA
    _geom_hbond_publ_flag
    C11 H11B O1 4_565 0.97 2.35 3.2415(14) 153 yes
    C14 H14B N1 4_566 0.97 2.57 3.4020(13) 143 yes
    C17 H17A Cg1 4_655 0.93 2.86 3.6385(14) 142 yes
_iucr_refine_instructions_details
;
TITL mo_ms1_0m in P2(1)/c (100K)
CELL  0.71073    9.2252   17.6978   12.8898    90.000   119.289    90.000
ZERR  4          0.0004    0.0008    0.0004     0.000     0.002     0.000
LATT  1
SYMM  - X , 0.50000 + Y , 0.50000 - Z
SFAC  C H  N  O  S
UNIT  88 88 8 4 4
SIZE 0.11 0.299 0.361
L.S. 10
BOND $H
FMAP 2 1 60
EQIV $1 x,1/2-y,-1/2+z
HTAB C11 O1_$1
EQIV $2 x,1/2-y,1/2+z
HTAB C14 N1_$2
ACTA
CONF
PLAN 20
WGHT    0.050600    0.557700
FVAR       0.47377
S1    5    0.259773    0.358936    0.313179    11.00000    0.02608    0.01403 =
         0.01548   -0.00189    0.01144    0.00194
O1    4    0.459234    0.164601    0.439655    11.00000    0.02275    0.01961 =
         0.01441    0.00388    0.00864    0.00286
N1    3    0.225476    0.309338    0.100249    11.00000    0.01418    0.01228 =
         0.01269    0.00007    0.00497    0.00113
N2    3    0.323001    0.224905    0.258932    11.00000    0.01597    0.01191 =
         0.01074    0.00000    0.00573    0.00127
C1    1   -0.139775    0.289722   -0.056108    11.00000    0.01434    0.01793 =
         0.02014    0.00265    0.00550    0.00447
AFIX  43
H1A   2   -0.111677    0.313644    0.015530    11.00000   -1.20000
AFIX   0
C2    1   -0.252182    0.229880   -0.094091    11.00000    0.01459    0.02041 =
         0.03174    0.00455    0.00866    0.00247
AFIX  43
H2A   2   -0.297872    0.214136   -0.047439    11.00000   -1.20000
AFIX   0
C3    1   -0.296631    0.193521   -0.200979    11.00000    0.01600    0.02303 =
         0.03573   -0.00388    0.00395   -0.00274
AFIX  43
H3A   2   -0.371646    0.153552   -0.226009    11.00000   -1.20000
AFIX   0
C4    1   -0.227878    0.217468   -0.270169    11.00000    0.02463    0.03160 =
         0.02472   -0.00917    0.00417   -0.00421
AFIX  43
H4A   2   -0.258139    0.193862   -0.342395    11.00000   -1.20000
AFIX   0
C5    1   -0.113790    0.276695   -0.231817    11.00000    0.02141    0.02864 =
         0.01850   -0.00234    0.00627   -0.00051
AFIX  43
H5A   2   -0.066918    0.291507   -0.278143    11.00000   -1.20000
AFIX   0
C6    1   -0.068454    0.314376   -0.124334    11.00000    0.01354    0.01778 =
         0.01585    0.00198    0.00327    0.00277
C7    1    0.053454    0.377471   -0.082637    11.00000    0.01414    0.01599 =
         0.01513    0.00157    0.00440    0.00271
C8    1    0.064122    0.425795   -0.158966    11.00000    0.02248    0.02355 =
         0.01698    0.00499    0.00574    0.00107
AFIX  43
H8A   2   -0.007690    0.418149   -0.239662    11.00000   -1.20000
AFIX   0
C9    1    0.182297    0.491022   -0.124698    11.00000    0.02847    0.02194 =
         0.02552    0.00918    0.01067   -0.00048
AFIX  23
H9A   2    0.123078    0.535167   -0.170390    11.00000   -1.20000
H9B   2    0.268825    0.479154   -0.144204    11.00000   -1.20000
AFIX   0
C10   1    0.262014    0.509235    0.008017    11.00000    0.02535    0.01373 =
         0.02840    0.00205    0.01206   -0.00022
AFIX  23
H10A  2    0.357355    0.541949    0.031208    11.00000   -1.20000
H10B  2    0.182691    0.535533    0.023919    11.00000   -1.20000
AFIX   0
C11   1    0.316717    0.436254    0.079895    11.00000    0.01779    0.01359 =
         0.01705   -0.00153    0.00674   -0.00068
AFIX  23
H11A  2    0.373944    0.448223    0.164096    11.00000   -1.20000
H11B  2    0.393895    0.409581    0.062184    11.00000   -1.20000
AFIX   0
C12   1    0.167686    0.385295    0.051166    11.00000    0.01675    0.01195 =
         0.01365    0.00071    0.00602    0.00188
AFIX  13
H12A  2    0.104585    0.406844    0.086982    11.00000   -1.20000
AFIX   0
C13   1    0.264702    0.296263    0.206987    11.00000    0.01263    0.01177 =
         0.01329   -0.00223    0.00569   -0.00132
C14   1    0.349208    0.289351    0.430654    11.00000    0.02440    0.01676 =
         0.01414   -0.00115    0.01104    0.00000
AFIX  23
H14A  2    0.450709    0.308766    0.496823    11.00000   -1.20000
H14B  2    0.271905    0.277558    0.459019    11.00000   -1.20000
AFIX   0
C15   1    0.386030    0.219271    0.380744    11.00000    0.01534    0.01643 =
         0.01220   -0.00089    0.00717   -0.00217
C16   1    0.316780    0.160739    0.188539    11.00000    0.01605    0.01078 =
         0.01145    0.00014    0.00703    0.00011
C17   1    0.459864    0.120238    0.216253    11.00000    0.01450    0.01640 =
         0.01178    0.00077    0.00468    0.00068
AFIX  43
H17A  2    0.562203    0.135638    0.278121    11.00000   -1.20000
AFIX   0
C18   1    0.447687    0.055960    0.149714    11.00000    0.01812    0.01537 =
         0.01574    0.00200    0.00887    0.00347
AFIX  43
H18A  2    0.542914    0.028096    0.168608    11.00000   -1.20000
AFIX   0
C19   1    0.295897    0.032668    0.055603    11.00000    0.02137    0.01217 =
         0.01541   -0.00013    0.01030   -0.00043
C20   1    0.154404    0.075586    0.027856    11.00000    0.01600    0.01507 =
         0.01529   -0.00180    0.00613   -0.00260
AFIX  43
H20A  2    0.052587    0.061520   -0.035962    11.00000   -1.20000
AFIX   0
C21   1    0.163907    0.139061    0.094457    11.00000    0.01367    0.01364 =
         0.01613    0.00070    0.00675    0.00104
AFIX  43
H21A  2    0.068761    0.166804    0.076223    11.00000   -1.20000
AFIX   0
C22   1    0.283583   -0.037261   -0.015260    11.00000    0.02800    0.01501 =
         0.02413   -0.00518    0.01462   -0.00155
AFIX 137
H22A  2    0.389403   -0.062290    0.020066    11.00000   -1.50000
H22B  2    0.251896   -0.023235   -0.095527    11.00000   -1.50000
H22C  2    0.201617   -0.070744   -0.015398    11.00000   -1.50000
HKLF 4 1 -1.0000  0.0000  0.0000  0.0000 -1.0000  0.0000  1.0000  0.0000  1.0000
REM  mo_ms1_0m in P2(1)/c (100K)
REM R1 =  0.0353 for   4496 Fo > 4sig(Fo)  and  0.0441 for all   5335 data
REM    236 parameters refined using      0 restraints
END
WGHT      0.0506      0.5577
REM Highest difference peak  0.428,  deepest hole -0.220,  1-sigma level  0.052
Q1    1  -0.0960  0.2980 -0.1813  11.00000  0.05    0.43
Q2    1  -0.0042  0.3428 -0.0994  11.00000  0.05    0.42
Q3    1  -0.1164  0.3024 -0.0978  11.00000  0.05    0.41
Q4    1   0.2857  0.0016  0.0179  11.00000  0.05    0.38
Q5    1   0.2277  0.0564  0.0373  11.00000  0.05    0.38
Q6    1   0.4424  0.0829  0.1854  11.00000  0.05    0.38
Q7    1   0.3845  0.1393  0.1965  11.00000  0.05    0.37
Q8    1   0.2407  0.1471  0.1471  11.00000  0.05    0.37
Q9    1   0.1639  0.1054  0.0635  11.00000  0.05    0.35
Q10   1   0.1144  0.3806 -0.0180  11.00000  0.05    0.35
Q11   1   0.3625  0.0437  0.1058  11.00000  0.05    0.34
Q12   1   0.3659  0.2204  0.3187  11.00000  0.05    0.33
Q13   1   0.3644  0.2555  0.4013  11.00000  0.05    0.32
Q14   1   0.2776  0.2596  0.2246  11.00000  0.05    0.32
Q15   1   0.0697  0.3981 -0.1187  11.00000  0.05    0.31
Q16   1   0.3175  0.1938  0.2241  11.00000  0.05    0.31
Q17   1   0.1170  0.4618 -0.1384  11.00000  0.05    0.29
Q18   1   0.2375  0.4130  0.0602  11.00000  0.05    0.29
Q19   1  -0.2854  0.2176 -0.1549  11.00000  0.05    0.28
Q20   1   0.2386  0.3223  0.2449  11.00000  0.05    0.27
;
