# Supplementary material for: (Z)-3-(4-Methyl­phen­yl)-2-[(2-phenyl­cyclo­hex-2-en-1-yl)imino]-1,3-thia­zol­idin-4-one
Source: Acta Crystallogr Sect E Struct Rep Online. 2012 May 19;68(Pt 6):o1796–7. doi: 10.1107/S1600536812021691 (PMC3379373; doi:10.1107/S1600536812021691)
Supplement: Supplementary file 2 [file e-68-o1796-Isup2.hkl]

# 
# h,k,l, Fc-squared, Fo-squared, sigma(Fo-squared) and status flag 
# 
data_I
_shelx_title ' mo_ms1_0m in P2(1)/c (100K)' 
_shelx_refln_list_code          4 
_shelx_F_calc_maximum      208.61 
_exptl_crystal_F_000       768.00 
_reflns_d_resolution_high  0.7086 
 
loop_ 
 _symmetry_equiv_pos_as_xyz 
 'x, y, z' 
 '-x, y+1/2, -z+1/2' 
 '-x, -y, -z' 
 'x, -y-1/2, z-1/2' 
 
_cell_length_a     9.2252 
_cell_length_b    17.6978 
_cell_length_c    12.8898 
_cell_angle_alpha  90.000 
_cell_angle_beta  119.289 
_cell_angle_gamma  90.000 
 
_shelx_F_squared_multiplier     1.000 
 
loop_ 
 _refln_index_h 
 _refln_index_k 
 _refln_index_l 
 _refln_F_squared_calc 
 _refln_F_squared_meas 
 _refln_F_squared_sigma 
 _refln_observed_status 
   1   0   0      191.38      129.97      4.81 o 
   2   0   0    32537.15    31367.04    620.15 o 
   3   0   0       84.10      100.33      5.11 o 
   4   0   0     2619.10     2529.32     39.31 o 
   5   0   0     2661.11     2638.94     42.04 o 
   6   0   0      522.89      560.09     13.87 o 
   7   0   0      596.83      606.53     15.77 o 
   8   0   0       57.60       51.17      7.42 o 
   9   0   0      300.21      304.30     14.00 o 
  10   0   0      995.30     1035.50     25.79 o 
  11   0   0       15.33       13.80      7.28 o 
   1   1   0    13701.44    13669.40    191.82 o 
   2   1   0     7966.56     8075.18     91.51 o 
   3   1   0       66.62      187.40      8.74 o 
   4   1   0       70.52       78.22      2.75 o 
   5   1   0      262.22      244.74      5.40 o 
   6   1   0        7.01        0.69      1.71 o 
   7   1   0      569.00      558.11     10.57 o 
   8   1   0        0.22       -0.86      1.88 o 
   9   1   0      142.54      148.00      8.85 o 
  10   1   0      127.71      140.70      8.36 o 
  11   1   0      116.36      135.39     15.24 o 
   0   2   0     9504.67     9486.60    228.12 o 
   2   2   0     1332.36     1423.69     15.45 o 
   3   2   0      271.96      270.82      5.33 o 
   4   2   0       11.85       12.61      2.18 o 
   5   2   0       73.12       77.79      3.12 o 
   6   2   0      260.42      265.92      7.33 o 
   7   2   0      220.62      227.14      7.41 o 
   8   2   0      563.83      580.35     11.48 o 
   9   2   0      167.04      179.42      8.44 o 
  10   2   0       39.84       27.13      4.49 o 
  11   2   0       97.40       99.02     12.61 o 
   1   3   0    11039.09    11015.86    119.86 o 
   2   3   0     9415.24     9521.43    265.99 o 
   3   3   0      538.96      605.17      9.33 o 
   4   3   0       31.19       44.25      2.68 o 
   5   3   0      743.54      858.92     13.92 o 
   6   3   0      673.84      680.60     10.83 o 
   7   3   0      141.28      152.12      6.14 o 
   8   3   0      117.73      114.77      5.56 o 
   9   3   0       58.04       69.74      8.06 o 
  10   3   0       32.30       33.40      4.77 o 
  11   3   0      169.97      201.30     12.58 o 
   0   4   0      323.88      303.13      4.57 o 
   1   4   0      203.36      187.19      2.98 o 
   2   4   0     4767.08     5123.02    126.77 o 
   3   4   0     1211.92     1329.52     17.64 o 
   4   4   0      286.26      255.93      5.75 o 
   5   4   0       15.16       23.98      2.72 o 
   6   4   0        1.27        2.85      1.42 o 
   7   4   0       18.62       22.97      3.14 o 
   8   4   0      123.81      117.62      7.79 o 
   9   4   0      164.42      160.68      7.67 o 
  10   4   0      350.59      380.39     38.77 o 
  11   4   0       32.33       33.43      7.11 o 
   1   5   0     5107.31     5139.06     48.93 o 
   2   5   0     1258.85     1374.10     16.70 o 
   3   5   0     2898.09     2858.55     41.74 o 
   4   5   0      626.96      656.27     11.80 o 
   5   5   0     1986.60     1856.25     67.04 o 
   6   5   0      307.31      324.09      6.67 o 
   7   5   0      468.69      468.37     10.73 o 
   8   5   0       30.51       34.64      5.17 o 
   9   5   0      701.42      671.93     16.90 o 
  10   5   0       52.45       57.25      8.57 o 
  11   5   0       51.98       63.23      8.30 o 
   0   6   0     1750.25     1703.49     20.25 o 
   1   6   0      549.68      577.74      7.14 o 
   2   6   0     1604.08     1722.51     17.84 o 
   3   6   0       49.43       58.86      2.81 o 
   4   6   0     2301.94     2379.89     36.10 o 
   5   6   0       82.77       81.20     11.98 o 
   6   6   0      247.47      255.17      5.79 o 
   7   6   0       32.69       45.41      5.23 o 
   8   6   0        0.65        2.33      3.39 o 
   9   6   0       34.83       24.73      7.72 o 
  10   6   0        0.33       -2.72      4.29 o 
  11   6   0       69.95       78.53     13.44 o 
   1   7   0       29.33       31.21      1.82 o 
   2   7   0      742.50      879.34      9.01 o 
   3   7   0      470.69      610.50      9.30 o 
   4   7   0      420.93      396.56      7.57 o 
   5   7   0       81.55       82.27      7.34 o 
   6   7   0       22.41       25.37      3.89 o 
   7   7   0       32.77       30.64      4.55 o 
   8   7   0      265.77      276.11     11.29 o 
   9   7   0        6.21        4.82      6.11 o 
  10   7   0      233.69      243.64     12.98 o 
   0   8   0      488.29      546.40      8.29 o 
   1   8   0       76.71       78.53      3.01 o 
   2   8   0      471.35      470.53      6.13 o 
   3   8   0      431.62      455.07      7.67 o 
   4   8   0      283.67      244.58      4.75 o 
   6   8   0       12.87       10.91      3.28 o 
   7   8   0       60.35       63.51      6.10 o 
   8   8   0      238.64      281.94     18.25 o 
   9   8   0      208.81      243.26     17.89 o 
  10   8   0       99.05       98.67     14.49 o 
   1   9   0      683.53      702.43      7.65 o 
   2   9   0       79.94       82.59      2.26 o 
   3   9   0      125.79      113.01      2.91 o 
   4   9   0      110.91      140.27      7.45 o 
   5   9   0      131.57      122.49      6.43 o 
   6   9   0      286.88      302.82     10.61 o 
   7   9   0       45.20       23.09      7.00 o 
   8   9   0      174.37      175.01     14.83 o 
   9   9   0        3.81        3.75      6.70 o 
  10   9   0       77.27       72.41     13.01 o 
   0  10   0        0.14       -0.03      0.86 o 
   1  10   0     1025.28     1104.05     10.55 o 
   2  10   0        4.75        8.93      0.74 o 
   3  10   0      159.71      180.75      3.64 o 
   4  10   0      354.51      321.64      9.63 o 
   5  10   0      218.92      162.36     12.56 o 
   6  10   0       21.63       18.53      3.73 o 
   7  10   0      257.06      282.96     17.87 o 
   8  10   0       13.01       11.63      6.90 o 
   9  10   0        8.33        2.84      6.03 o 
  10  10   0       15.83        6.19      7.40 o 
   1  11   0      435.23      458.52      5.66 o 
   2  11   0       22.34       16.80      1.02 o 
   3  11   0        8.62        9.10      1.48 o 
   4  11   0      132.74      123.73      6.62 o 
   5  11   0       58.21       80.20      9.95 o 
   6  11   0      736.01      798.70     30.29 o 
   7  11   0       12.06       12.47      6.17 o 
   8  11   0        0.47        4.20      5.99 o 
   9  11   0        1.76       -5.16      5.71 o 
  10  11   0       62.25       70.74     12.98 o 
   0  12   0     2971.94     3018.46     36.23 o 
   1  12   0       24.91       24.12      1.85 o 
   2  12   0      926.28      914.63     10.21 o 
   3  12   0      121.59      115.17      4.72 o 
   4  12   0       25.86       18.94      3.62 o 
   5  12   0       50.50       67.62      9.56 o 
   6  12   0       70.09       74.07     10.63 o 
   7  12   0      111.67      116.86     13.73 o 
   8  12   0       87.11       91.31     12.86 o 
   9  12   0       47.06       53.70     11.29 o 
   1  13   0     1399.29     1324.62     14.13 o 
   2  13   0      511.18      503.29      6.82 o 
   3  13   0      228.76      213.15      4.93 o 
   4  13   0      373.78      306.39     10.26 o 
   5  13   0      480.89      452.88     21.33 o 
   6  13   0        0.11       -4.24      4.24 o 
   7  13   0       53.78       61.03     10.71 o 
   8  13   0      106.32       90.25     13.21 o 
   9  13   0       95.01       93.27     14.60 o 
   0  14   0     3703.71     3715.55     44.44 o 
   1  14   0       24.03       21.75      2.29 o 
   2  14   0     1612.62     1583.93     19.42 o 
   3  14   0        3.97        5.11      2.40 o 
   4  14   0        0.13        3.34      2.98 o 
   5  14   0        0.71        2.67      5.17 o 
   6  14   0       35.99       45.71      9.42 o 
   7  14   0       49.61       34.97      8.88 o 
   8  14   0      431.12      473.37     26.42 o 
   9  14   0       24.97       22.13      9.10 o 
   1  15   0      387.45      351.90      6.03 o 
   2  15   0      290.76      292.55      5.20 o 
   3  15   0       92.29      101.76      9.14 o 
   4  15   0      664.53      623.64     19.31 o 
   5  15   0       62.95       57.86      9.90 o 
   6  15   0        8.61       15.35      6.98 o 
   7  15   0       10.07        9.32      7.31 o 
   8  15   0      108.22      130.17     16.23 o 
   9  15   0       42.21       43.97     11.44 o 
   0  16   0        8.05        7.16      2.49 o 
   1  16   0      267.55      262.49      5.25 o 
   2  16   0      249.02      237.92      4.72 o 
   3  16   0      244.77      247.30      6.83 o 
   4  16   0      120.48      104.41      7.54 o 
   5  16   0       55.63       43.93      8.88 o 
   6  16   0       25.24       33.42      8.81 o 
   7  16   0       60.63       71.93     12.21 o 
   8  16   0      239.61      230.49     19.08 o 
   1  17   0      380.13      374.71      6.53 o 
   2  17   0     1316.12     1260.99     14.24 o 
   3  17   0      390.66      407.05      9.16 o 
   4  17   0      153.04      142.05      8.32 o 
   5  17   0      106.06      133.89     14.21 o 
   6  17   0       19.95       20.73      7.97 o 
   7  17   0      158.77      164.81     17.67 o 
   8  17   0       57.24       38.76     10.62 o 
   0  18   0        0.14       -0.97      3.48 o 
   1  18   0      357.10      355.53      7.07 o 
   2  18   0      796.43      788.25     10.21 o 
   3  18   0       15.85       14.15      2.85 o 
   4  18   0      520.25      506.77     15.26 o 
   5  18   0       25.20       23.96      7.82 o 
   6  18   0      328.90      326.90     20.93 o 
   7  18   0       44.75       51.65     11.67 o 
   1  19   0       71.30       72.00      3.72 o 
   2  19   0      124.74      121.74      4.84 o 
   3  19   0     1360.01     1414.20     18.72 o 
   4  19   0        9.48       11.06      5.53 o 
   5  19   0      381.54      407.84     22.46 o 
   6  19   0        2.61        1.59      6.77 o 
   7  19   0     1377.29     1456.69     50.97 o 
   0  20   0      133.02      124.67     12.54 o 
   1  20   0       42.33       42.61      3.09 o 
   2  20   0      242.21      247.81     11.44 o 
   3  20   0        2.36        3.88      2.59 o 
   4  20   0      165.93      182.17      9.84 o 
   5  20   0       15.59       18.38      7.61 o 
   6  20   0       61.09       42.32     10.47 o 
   1  21   0       18.81       16.45      2.40 o 
   2  21   0        0.08       -1.34      2.24 o 
   3  21   0        0.56       -0.11      2.35 o 
   4  21   0       24.44       12.07      4.68 o 
   5  21   0       33.70       44.09      6.52 o 
   6  21   0        2.69        0.88      7.26 o 
   0  22   0       25.86       25.94      6.52 o 
   1  22   0       18.71       15.26      2.47 o 
   2  22   0      217.05      224.55     13.58 o 
   3  22   0        7.75        9.31      2.97 o 
   4  22   0      120.09      116.53     12.06 o 
   5  22   0        5.37       -0.99      4.29 o 
   1  23   0        3.40        3.33      2.09 o 
   2  23   0        3.38       -0.52      2.76 o 
   3  23   0      263.67      274.65      9.25 o 
   4  23   0      127.98      138.89     13.20 o 
   0  24   0       43.11       33.41      4.76 o 
   1  24   0        4.62        3.52      4.16 o 
   2  24   0      263.07      254.52     20.85 o 
   3  24   0       10.91       12.71      6.22 o 
 -11   1   1       74.97       83.27     13.20 o 
 -10   1   1        0.28       -0.88      3.37 o 
  -9   1   1      115.43      119.11      7.32 o 
  -8   1   1        0.02        0.43      1.82 o 
  -7   1   1     2901.70     2909.90     34.16 o 
  -6   1   1        1.16       -0.65      1.24 o 
  -5   1   1      271.43      237.58      6.19 o 
  -4   1   1       56.38       59.79      2.89 o 
  -3   1   1     3290.53     3315.77     56.75 o 
  -2   1   1      591.63      637.10      8.79 o 
  -1   1   1      938.24      872.03     11.04 o 
   0   1   1      395.44      399.46      8.27 o 
   1   1   1     1479.51     1509.96     32.00 o 
   2   1   1      551.78      580.85     10.79 o 
   3   1   1     1016.30      999.59     24.90 o 
   4   1   1      342.72      358.85      8.93 o 
   5   1   1       41.95       41.35      3.01 o 
   6   1   1       24.39       26.19      2.55 o 
   7   1   1       78.84       76.84      4.53 o 
   8   1   1      124.39      148.76      5.86 o 
   9   1   1       55.08       47.59      5.06 o 
  10   1   1        4.23        5.19      4.07 o 
 -11   2   1       13.39       20.06      4.21 o 
 -10   2   1        1.11        4.38      3.12 o 
  -9   2   1        0.19        0.86      2.18 o 
  -8   2   1     1691.60     1672.45     22.89 o 
  -7   2   1        1.10        1.65      1.68 o 
  -6   2   1     1610.54     1532.72     22.90 o 
  -5   2   1      200.34      231.75      6.04 o 
  -4   2   1     2099.55     2060.85     44.08 o 
  -3   2   1      177.82      177.09      4.17 o 
  -2   2   1    12001.91    11888.77    138.65 o 
  -1   2   1        0.25       -0.33      0.33 o 
   0   2   1      503.40      513.99      6.03 o 
   1   2   1       62.23       59.95      1.73 o 
   2   2   1    17436.18    17794.49    245.75 o 
   3   2   1      588.74      580.10      9.26 o 
   4   2   1     1571.29     1727.07     23.14 o 
   5   2   1      435.51      455.34      8.11 o 
   6   2   1      149.11      148.47      5.50 o 
   7   2   1      246.14      266.94     10.12 o 
   8   2   1      534.34      530.47     11.13 o 
   9   2   1      167.87      181.56      6.87 o 
  10   2   1        2.95        2.90      4.04 o 
 -11   3   1      327.20      292.14     16.18 o 
 -10   3   1       69.48       76.53      6.38 o 
  -9   3   1      210.17      205.01      8.24 o 
  -8   3   1        1.21        0.17      1.79 o 
  -7   3   1     1215.12     1211.88     25.22 o 
  -6   3   1       12.91       14.51      2.40 o 
  -5   3   1      608.96      563.21     10.31 o 
  -4   3   1       35.99       42.05      4.05 o 
  -3   3   1     2700.94     2649.40     32.18 o 
  -2   3   1    13406.30    13437.83    259.47 o 
  -1   3   1     1133.96     1115.25     12.75 o 
   0   3   1     1027.95     1130.26     10.26 o 
   1   3   1      642.04      680.99      9.03 o 
   2   3   1        0.04        0.76      1.05 o 
   3   3   1       31.65       28.46      2.00 o 
   4   3   1        4.89        3.57      1.19 o 
   5   3   1      686.74      689.32     11.42 o 
   6   3   1       98.82       94.67      4.82 o 
   7   3   1      797.58      801.17     13.14 o 
   8   3   1      209.55      231.34      9.06 o 
   9   3   1      101.70      104.19      6.93 o 
  10   3   1       80.43       87.37      8.77 o 
 -11   4   1        6.17        2.34      6.28 o 
 -10   4   1      121.14      126.59      8.09 o 
  -9   4   1      158.07      172.70      8.41 o 
  -8   4   1      166.78      165.84      8.63 o 
  -7   4   1       53.00       50.59      4.05 o 
  -6   4   1      551.84      560.84     11.01 o 
  -5   4   1      149.56      151.08      4.81 o 
  -4   4   1    11822.94    12262.21    140.09 o 
  -3   4   1       53.42       57.33      2.70 o 
  -2   4   1     1410.19     1412.40     14.02 o 
  -1   4   1       54.55       41.37      1.33 o 
   0   4   1     2491.22     2559.18     20.57 o 
   1   4   1      481.98      460.82      5.57 o 
   2   4   1     4718.16     4859.35     56.40 o 
   3   4   1      278.18      347.36     16.41 o 
   4   4   1      261.46      230.27      4.97 o 
   5   4   1      700.84      703.66     12.33 o 
   6   4   1     1000.95     1005.87     22.56 o 
   7   4   1        2.26       -0.14      1.70 o 
   8   4   1       54.10       44.30      5.68 o 
   9   4   1        4.18        9.33      4.37 o 
  10   4   1       88.14       85.02      8.91 o 
 -11   5   1       44.30       33.51      8.17 o 
 -10   5   1       94.97       96.65      7.27 o 
  -9   5   1      127.95      133.49      8.49 o 
  -8   5   1       43.49       44.96      5.54 o 
  -7   5   1        0.02        0.30      1.94 o 
  -6   5   1       70.64       77.20      4.18 o 
  -5   5   1     1061.43     1191.42     17.66 o 
  -4   5   1        0.34        1.17      1.08 o 
  -3   5   1       81.07      103.38      3.17 o 
  -2   5   1     1330.25     1368.41     31.82 o 
  -1   5   1      370.27      365.04      4.94 o 
   0   5   1     1426.24     1483.75     13.71 o 
   1   5   1     1596.84     1569.12     14.80 o 
   2   5   1     2663.73     2857.50     30.03 o 
   3   5   1     8175.67     8904.61    146.10 o 
   4   5   1       27.00       32.01      3.26 o 
   5   5   1        1.29        0.62      1.41 o 
   6   5   1      132.38      116.68      4.91 o 
   7   5   1       58.15       54.78      3.64 o 
   8   5   1      433.84      451.67     14.51 o 
   9   5   1       79.75       74.70     11.67 o 
  10   5   1        0.44        2.21      5.27 o 
 -11   6   1       75.11       85.51     10.66 o 
 -10   6   1        3.09        2.89      4.17 o 
  -9   6   1       44.11       40.99      5.88 o 
  -8   6   1       81.17       83.11     14.37 o 
  -7   6   1       91.47       86.43     10.67 o 
  -6   6   1       97.87       92.90      4.54 o 
  -5   6   1       63.37       65.99      3.46 o 
  -4   6   1      433.89      580.53     10.99 o 
  -3   6   1     2295.62     2480.50     30.33 o 
  -2   6   1      729.70      720.25      9.55 o 
  -1   6   1      921.54      918.69      9.20 o 
   0   6   1      223.64      208.14      3.18 o 
   1   6   1       21.04       17.18      0.81 o 
   2   6   1     1094.63     1253.05     16.40 o 
   3   6   1     2753.41     2950.28     36.40 o 
   5   6   1      676.83      678.80     16.37 o 
   6   6   1       80.67       71.27      4.49 o 
   7   6   1      574.41      558.40     15.43 o 
   8   6   1       28.93       20.99      7.11 o 
   9   6   1       16.64       18.98      7.86 o 
  10   6   1        8.07        4.59      4.51 o 
 -11   7   1        7.24        7.29      4.80 o 
 -10   7   1      133.94      111.44     14.47 o 
  -9   7   1       60.89       85.68      7.94 o 
  -8   7   1        0.30       -1.46      2.82 o 
  -7   7   1      465.60      415.19     15.90 o 
  -6   7   1       92.99       98.73      6.50 o 
  -5   7   1     1660.71     1660.12     26.94 o 
  -4   7   1      373.72      383.26      5.97 o 
  -3   7   1     2625.48     2715.43     40.45 o 
  -2   7   1      230.87      257.74      5.66 o 
  -1   7   1      126.64       94.17      2.17 o 
   0   7   1        0.07       -0.59      0.59 o 
   1   7   1     1503.13     1452.88     15.31 o 
   2   7   1     1728.63     1869.60     23.54 o 
   3   7   1      611.32      574.23      8.04 o 
   4   7   1        3.51       -0.11      0.93 o 
   5   7   1      612.22      572.51     12.21 o 
   6   7   1       11.72       17.89      3.55 o 
   7   7   1      347.46      300.46     17.60 o 
   8   7   1      128.39      172.48     16.47 o 
   9   7   1       18.30       23.53      8.68 o 
  10   7   1       22.76       22.95      5.90 o 
 -11   8   1       11.67        5.95      7.92 o 
 -10   8   1       50.22       56.99      7.79 o 
  -9   8   1       90.43       83.20     12.60 o 
  -8   8   1      590.13      535.42     16.27 o 
  -7   8   1      131.45      139.95     13.22 o 
  -6   8   1        1.00        2.95      2.63 o 
  -5   8   1       33.65       47.02      5.93 o 
  -4   8   1        2.50        2.91      1.67 o 
  -3   8   1      178.05      224.87      3.04 o 
  -2   8   1       80.73      112.51      2.41 o 
  -1   8   1     1787.68     1983.52     20.44 o 
   0   8   1        0.53        0.13      0.67 o 
   1   8   1       78.06       90.59      2.47 o 
   2   8   1      231.80      289.89      4.10 o 
   3   8   1      930.65      921.21     13.53 o 
   4   8   1      832.21      928.13     14.44 o 
   5   8   1      396.09      421.07     14.08 o 
   6   8   1      354.56      379.59     13.00 o 
   7   8   1      134.22      125.11     13.72 o 
   8   8   1       11.62        4.11      5.58 o 
   9   8   1        9.33        9.61      7.12 o 
  10   8   1       19.69       18.85      8.27 o 
 -10   9   1        0.39       -1.67      6.16 o 
  -9   9   1      314.18      319.19     20.31 o 
  -8   9   1       17.89       15.65      4.30 o 
  -7   9   1      223.53      187.77      8.95 o 
  -6   9   1      268.21      299.28     10.58 o 
  -5   9   1        8.10       13.54      5.86 o 
  -4   9   1      157.26      162.69      6.43 o 
  -3   9   1       56.53       60.20      2.11 o 
  -2   9   1       49.57       48.53      2.28 o 
  -1   9   1      150.68      148.58      3.29 o 
   0   9   1      786.56      838.76      8.37 o 
   1   9   1     1607.48     1812.52     17.35 o 
   2   9   1      946.62     1008.90     10.67 o 
   3   9   1      954.41     1024.69     16.85 o 
   4   9   1      102.76       98.31      9.80 o 
   5   9   1      253.34      261.31      9.10 o 
   6   9   1      403.69      358.42     19.07 o 
   7   9   1      192.38      172.56     14.53 o 
   8   9   1        8.44       19.37      7.27 o 
   9   9   1      242.86      244.89     18.91 o 
  10   9   1        0.00        0.74      6.90 o 
 -10  10   1       20.86       27.70      9.41 o 
  -9  10   1       25.48       14.04      7.03 o 
  -8  10   1       16.65        5.87      5.78 o 
  -7  10   1       10.93        0.18      3.12 o 
  -6  10   1     1361.71     1242.12     25.68 o 
  -5  10   1       50.38       38.87      7.41 o 
  -4  10   1      770.23      717.41     15.34 o 
  -3  10   1      135.24      131.85      3.47 o 
  -2  10   1      939.64      914.23      8.93 o 
  -1  10   1      434.60      424.37      5.79 o 
   0  10   1       14.31       30.43      2.17 o 
   1  10   1       11.16       18.42      1.41 o 
   2  10   1       69.80       96.27      2.59 o 
   3  10   1      138.94      141.14      5.39 o 
   4  10   1      604.93      669.04     24.51 o 
   5  10   1        4.39        2.00      4.24 o 
   6  10   1       37.09       43.99      8.41 o 
   7  10   1       25.43       23.60      7.28 o 
   8  10   1      308.33      302.40     20.27 o 
   9  10   1       71.18       69.22     12.89 o 
  10  10   1      284.03      327.30     22.92 o 
 -10  11   1        3.41       -2.29      6.70 o 
  -9  11   1       75.39       75.06     12.32 o 
  -8  11   1      107.82      111.58     13.63 o 
  -7  11   1      384.35      343.96     19.64 o 
  -6  11   1        8.72       18.36      6.22 o 
  -5  11   1      221.08      185.64     13.04 o 
  -4  11   1      642.41      640.67     22.55 o 
  -3  11   1      288.59      262.35     10.32 o 
  -2  11   1     1826.73     1933.88     16.99 o 
  -1  11   1      159.80      117.21      3.47 o 
   0  11   1     2981.10     3080.50     28.53 o 
   1  11   1       24.21        7.30      1.15 o 
   2  11   1      575.60      553.46      7.23 o 
   3  11   1      504.13      498.38     12.39 o 
   4  11   1     1590.13     1617.55     44.89 o 
   5  11   1        7.89        5.88      4.73 o 
   6  11   1      957.75     1004.49     35.56 o 
   7  11   1      133.11      109.18     13.46 o 
   8  11   1      139.25      150.03     16.61 o 
   9  11   1        2.30        9.64      7.33 o 
 -10  12   1      119.06       93.14     14.82 o 
  -9  12   1        7.19        4.42      7.16 o 
  -8  12   1      381.84      343.89     21.31 o 
  -7  12   1        5.63        2.90      5.30 o 
  -6  12   1      557.81      510.72     23.15 o 
  -5  12   1       18.03       28.87      6.82 o 
  -4  12   1       47.06       35.88      6.17 o 
  -3  12   1      131.52      141.12      4.00 o 
  -2  12   1        1.69        1.23      1.05 o 
  -1  12   1      375.36      405.66      6.01 o 
   0  12   1        0.13        1.28      0.70 o 
   1  12   1      157.90      162.66      3.99 o 
   2  12   1     1434.28     1312.48     14.03 o 
   3  12   1      200.20      195.77      9.72 o 
   4  12   1     2831.34     2825.99     69.93 o 
   5  12   1       34.31       14.45      5.95 o 
   6  12   1      398.21      386.07     20.95 o 
   7  12   1       47.41       28.37      8.28 o 
   8  12   1       50.87       47.61     10.53 o 
   9  12   1      175.29      178.43     19.26 o 
 -10  13   1      129.76      129.04     17.39 o 
  -9  13   1       71.64       60.30     11.84 o 
  -8  13   1        2.02        2.91      6.04 o 
  -7  13   1        0.88        0.26      5.00 o 
  -6  13   1      272.27      254.58     16.89 o 
  -5  13   1       14.59       -0.95      4.79 o 
  -4  13   1       10.15       19.88      3.78 o 
  -3  13   1      272.82      281.90      7.74 o 
  -2  13   1       44.54       43.26      2.53 o 
  -1  13   1     1880.76     1937.44     21.80 o 
   0  13   1       57.72       67.62      3.09 o 
   1  13   1      237.71      231.20      4.44 o 
   2  13   1      134.56      122.62      6.11 o 
   3  13   1      371.93      365.11      6.86 o 
   4  13   1       14.36       21.99      6.28 o 
   5  13   1      457.53      432.00     21.21 o 
   6  13   1      289.69      276.13     17.97 o 
   7  13   1      182.91      177.69     17.82 o 
   8  13   1       86.29       71.03     12.23 o 
   9  13   1        1.25       -0.95      7.11 o 
  -9  14   1       42.59       58.50     12.15 o 
  -8  14   1       76.29       71.32     12.08 o 
  -7  14   1       15.23       13.01      6.73 o 
  -6  14   1       19.83       25.82      7.34 o 
  -5  14   1       56.13       49.98      8.56 o 
  -4  14   1      304.58      268.70      9.77 o 
  -3  14   1     1366.79     1369.80     16.97 o 
  -2  14   1     1569.44     1531.45     16.10 o 
  -1  14   1      116.85      104.01      3.29 o 
   0  14   1      811.17      764.57     12.22 o 
   1  14   1       22.23       19.98      2.74 o 
   2  14   1      693.85      663.21     10.50 o 
   3  14   1        0.46       -0.38      1.89 o 
   4  14   1      237.63      246.72     15.11 o 
   5  14   1      283.06      277.11     17.16 o 
   6  14   1      188.29      172.26     16.66 o 
   7  14   1       37.25       22.66      8.27 o 
   8  14   1       35.15       12.19      7.72 o 
   9  14   1       29.34       14.36      8.68 o 
  -9  15   1       45.30       50.05     11.77 o 
  -8  15   1        7.44        5.48      7.04 o 
  -7  15   1      174.31      205.11     16.98 o 
  -6  15   1      259.75      230.99     16.27 o 
  -5  15   1        0.45        0.53      4.92 o 
  -4  15   1      760.82      748.03     11.88 o 
  -3  15   1      126.46      118.63      5.30 o 
  -2  15   1     1755.85     1710.39     17.81 o 
  -1  15   1     1804.77     1751.07     18.26 o 
   0  15   1       92.93       95.98      3.07 o 
   1  15   1      433.49      424.07      6.68 o 
   2  15   1        0.80        2.28      1.63 o 
   3  15   1     2457.48     2342.18     30.15 o 
   4  15   1       22.86       30.22      7.43 o 
   5  15   1      565.97      567.05     25.28 o 
   6  15   1        2.11        8.01      6.07 o 
   7  15   1      133.54      142.72     16.17 o 
   8  15   1        6.45       17.52      8.88 o 
  -9  16   1      408.58      456.66     27.04 o 
  -8  16   1      349.75      388.25     23.83 o 
  -7  16   1       20.91        6.94      7.33 o 
  -6  16   1      749.41      766.70     31.24 o 
  -5  16   1      418.34      412.36     20.87 o 
  -4  16   1      307.02      322.21     11.32 o 
  -3  16   1       52.14       60.98      3.49 o 
  -2  16   1      302.74      272.87      5.60 o 
  -1  16   1       93.79       90.12      3.48 o 
   0  16   1     1169.76     1112.58     14.40 o 
   1  16   1     2223.29     2138.89     21.65 o 
   2  16   1      903.34      922.04     13.14 o 
   3  16   1      650.65      602.64     10.91 o 
   4  16   1      943.29      930.90     32.81 o 
   5  16   1      161.56      133.62     14.23 o 
   6  16   1       24.42       24.21      7.85 o 
   7  16   1       88.57       79.59     13.09 o 
   8  16   1       17.25       46.65     11.81 o 
  -8  17   1       77.11       73.76     13.22 o 
  -7  17   1       73.26       64.24     11.67 o 
  -6  17   1      296.10      340.18     20.39 o 
  -5  17   1     1102.42     1136.80     38.54 o 
  -4  17   1       53.16       48.58      7.66 o 
  -3  17   1      535.35      523.51     14.16 o 
  -2  17   1       86.32       92.43      3.42 o 
  -1  17   1      363.71      364.29      8.30 o 
   0  17   1     1007.54      946.30     13.02 o 
   1  17   1      642.02      614.23     11.43 o 
   2  17   1      773.54      705.91     11.23 o 
   3  17   1        4.41        2.41      2.14 o 
   4  17   1        4.24        3.68      3.44 o 
   5  17   1      243.78      271.84     18.18 o 
   6  17   1        7.49        9.93      7.21 o 
   7  17   1       41.82       38.99     10.48 o 
  -8  18   1       24.26       26.55      9.87 o 
  -7  18   1        0.09        3.02      6.81 o 
  -6  18   1        3.40       -3.36      6.03 o 
  -5  18   1       64.75       57.93      6.53 o 
  -4  18   1      164.05      197.96     11.49 o 
  -3  18   1        7.31        5.79      2.15 o 
  -2  18   1       25.39       28.13      2.31 o 
  -1  18   1      271.13      264.00      6.08 o 
   0  18   1      304.07      276.06      6.26 o 
   1  18   1       44.84       40.42      2.87 o 
   2  18   1        0.26       -1.16      1.82 o 
   3  18   1        3.52        7.24      2.36 o 
   4  18   1        4.21       -0.72      3.22 o 
   5  18   1       32.35       53.85     10.58 o 
   6  18   1      172.45      170.41     17.59 o 
   7  18   1      151.48      172.04     18.60 o 
  -7  19   1      477.11      458.79     26.16 o 
  -6  19   1       22.31       28.95      9.05 o 
  -5  19   1      141.86      139.42      9.41 o 
  -4  19   1       34.81       29.13      5.03 o 
  -3  19   1      110.42      107.99      4.84 o 
  -2  19   1       98.92       95.08      3.68 o 
  -1  19   1       41.43       44.36      3.13 o 
   0  19   1      249.36      255.18      6.17 o 
   1  19   1       20.50       25.78      2.48 o 
   2  19   1      475.21      477.52      9.97 o 
   3  19   1      282.01      281.22      7.44 o 
   4  19   1       12.70       13.58      4.56 o 
   5  19   1       48.86       59.26     11.12 o 
   6  19   1       36.36       41.32     10.73 o 
  -7  20   1      276.41      304.45     21.71 o 
  -6  20   1      117.53      126.26     15.50 o 
  -5  20   1       39.58       44.84     10.99 o 
  -4  20   1      141.32      139.14      9.26 o 
  -3  20   1       43.98       52.86      3.81 o 
  -2  20   1       39.39       40.42      2.92 o 
  -1  20   1       22.98       25.24      2.68 o 
   0  20   1      553.26      553.08      9.69 o 
   1  20   1      197.52      198.40      5.45 o 
   2  20   1      289.08      292.46      9.57 o 
   3  20   1       53.57       47.04      6.03 o 
   4  20   1      300.84      317.01     12.61 o 
   5  20   1        7.09        4.80      6.58 o 
   6  20   1       89.24       91.49     14.48 o 
  -6  21   1       21.54       10.80      8.11 o 
  -5  21   1      641.72      684.67     29.38 o 
  -4  21   1        8.50        2.58      3.78 o 
  -3  21   1       11.11       16.59      3.16 o 
  -2  21   1       28.22       33.19      2.94 o 
  -1  21   1      334.51      345.74      7.49 o 
   0  21   1      207.47      224.49      6.08 o 
   1  21   1      328.04      333.38      7.11 o 
   2  21   1        4.19        4.19      2.69 o 
   3  21   1      148.07      172.04     12.73 o 
   4  21   1       53.34       70.24     12.42 o 
   5  21   1      446.85      454.38     24.87 o 
  -5  22   1       62.01       44.82      8.64 o 
  -4  22   1      137.45      118.89     11.78 o 
  -3  22   1      211.32      215.50      7.35 o 
  -2  22   1      186.86      175.28     11.55 o 
  -1  22   1       24.22       20.16      2.69 o 
   0  22   1      503.46      521.80      9.73 o 
   1  22   1        0.28        0.54      1.90 o 
   2  22   1       50.82       55.28      4.55 o 
   3  22   1        5.78       10.73      5.78 o 
   4  22   1       37.58       42.14      8.43 o 
  -4  23   1        8.27        6.41      5.51 o 
  -3  23   1        0.74        1.81      3.01 o 
  -2  23   1       71.20       69.06      5.08 o 
  -1  23   1       36.82       40.94      3.40 o 
   0  23   1       12.45       17.00      3.59 o 
   1  23   1       18.59       24.31      3.68 o 
   2  23   1       49.56       40.50      4.18 o 
   3  23   1       20.29       13.17      6.46 o 
  -3  24   1        0.07       -1.43      2.74 o 
  -2  24   1        5.22        3.20      2.90 o 
  -1  24   1      109.93      118.95      5.09 o 
   0  24   1        0.65       -2.13      2.13 o 
   1  24   1      131.27      127.71      6.71 o 
   2  24   1       51.23       44.02      4.45 o 
 -11   0   2       24.06       22.03      7.32 o 
 -10   0   2       56.75       52.02      7.94 o 
  -9   0   2      858.04      826.61     20.84 o 
  -8   0   2       40.35       32.79      4.69 o 
  -7   0   2      624.68      586.26     14.93 o 
  -6   0   2        0.32       -1.73      1.73 o 
  -5   0   2       18.51       10.22      5.23 o 
  -4   0   2     1724.85     1694.26     27.43 o 
  -3   0   2     3421.71     3693.81     53.44 o 
  -2   0   2      614.67      624.24     14.84 o 
  -1   0   2     6462.50     6739.97     63.90 o 
   1   0   2      539.45      598.64     15.90 o 
   2   0   2      163.66      101.57      5.54 o 
   3   0   2      404.38      362.12     12.59 o 
   4   0   2      505.92      432.69     15.11 o 
   5   0   2     1240.52     1150.20     31.37 o 
   6   0   2     2439.73     2508.61     59.91 o 
   7   0   2       90.01       81.30      5.34 o 
   8   0   2       30.71       24.77      4.64 o 
   9   0   2       51.47       56.36      6.70 o 
  10   0   2      236.16      235.30     17.47 o 
 -11   1   2      184.77      203.32     11.21 o 
 -10   1   2       73.14       74.50      7.47 o 
  -9   1   2      574.76      575.99     11.76 o 
  -8   1   2       26.36       23.49      4.11 o 
  -7   1   2       43.57       42.97      3.22 o 
  -6   1   2      160.27      146.29      4.53 o 
  -5   1   2     1000.57     1043.95     16.14 o 
  -4   1   2      994.69     1136.85     15.35 o 
  -3   1   2     8317.58     8315.26     97.44 o 
  -2   1   2     4315.25     4533.24     38.88 o 
  -1   1   2       48.48       46.90      1.34 o 
   0   1   2     5112.66     5035.06     42.61 o 
   3   1   2       31.32       21.87      3.02 o 
   4   1   2      554.67      536.91     12.28 o 
   5   1   2        4.88       10.35      2.46 o 
   6   1   2     1350.20     1356.65     21.15 o 
   7   1   2      168.99      167.48      5.12 o 
   8   1   2      315.28      322.25      8.61 o 
   9   1   2       40.61       51.48      5.31 o 
  10   1   2      109.16      123.86     14.61 o 
 -11   2   2       29.68       14.76      4.53 o 
 -10   2   2      121.04      120.47      7.58 o 
  -9   2   2        7.03        3.76      2.31 o 
  -8   2   2       31.06       32.60      4.01 o 
  -7   2   2      496.00      517.08     12.24 o 
  -6   2   2      143.63      152.17      4.67 o 
  -5   2   2     2637.53     2830.06     36.04 o 
  -4   2   2      336.54      357.75      6.91 o 
  -3   2   2     6066.27     6059.40     69.94 o 
  -2   2   2    43518.81    43943.51    374.83 o 
  -1   2   2      771.07      800.47      6.90 o 
   0   2   2    12565.00    12476.55    105.62 o 
   1   2   2      898.95      949.57     16.06 o 
   3   2   2      145.95      169.46      5.75 o 
   4   2   2      515.18      559.38     12.68 o 
   5   2   2      235.16      224.90      6.31 o 
   6   2   2        3.72        1.77      1.60 o 
   7   2   2       90.11       86.59      7.00 o 
   8   2   2        0.38        1.83      2.19 o 
   9   2   2       34.34       43.71      4.98 o 
  10   2   2       47.07       60.79      7.73 o 
 -11   3   2      134.19      131.99      8.57 o 
 -10   3   2        3.38        9.79      3.51 o 
  -9   3   2       62.87       64.09      5.53 o 
  -8   3   2      405.31      395.58      8.86 o 
  -7   3   2       12.05       10.72      3.01 o 
  -6   3   2      828.26      806.82     13.92 o 
  -5   3   2     1159.68     1221.93     17.83 o 
  -4   3   2     2190.60     2286.96     34.84 o 
  -3   3   2      156.92      158.55      3.73 o 
  -2   3   2     1249.56     1375.32     12.13 o 
  -1   3   2     2955.09     2962.26     21.60 o 
   0   3   2     5741.67     5948.43     60.34 o 
   1   3   2     2097.46     2147.53     25.79 o 
   2   3   2       35.01       29.52      2.12 o 
   3   3   2        0.87       -0.70      0.89 o 
   4   3   2      747.36      808.52     13.03 o 
   5   3   2     1285.83     1289.94     19.42 o 
   6   3   2      382.84      395.68      8.25 o 
   7   3   2      996.69      954.15     17.37 o 
   8   3   2      147.23      149.00      8.96 o 
   9   3   2        0.00       -1.11      3.48 o 
  10   3   2        3.55        2.49      4.35 o 
 -11   4   2       12.79       10.27      3.82 o 
 -10   4   2       24.52       26.55      4.76 o 
  -9   4   2       55.48       53.21      5.07 o 
  -8   4   2      410.63      414.21     11.01 o 
  -7   4   2      149.45      160.43      6.01 o 
  -6   4   2     1673.29     1728.46     24.55 o 
  -5   4   2     1976.32     2019.61     26.90 o 
  -4   4   2     6863.83     7098.35     94.18 o 
  -3   4   2        2.45       10.05      2.79 o 
  -2   4   2     2168.92     2173.95     20.91 o 
  -1   4   2     1636.50     1673.04     16.64 o 
   0   4   2      628.96      618.22      6.44 o 
   1   4   2     1531.05     1574.28     19.47 o 
   2   4   2     1076.81     1143.86     17.17 o 
   3   4   2     2268.76     2251.39    111.87 o 
   4   4   2       69.01       51.55      3.12 o 
   5   4   2     3342.45     3382.10     43.09 o 
   6   4   2       81.90       79.60      4.23 o 
   7   4   2      940.44      927.66     16.99 o 
   8   4   2      107.08      105.08     12.81 o 
   9   4   2      266.39      265.49     12.67 o 
  10   4   2       42.81       22.65      8.01 o 
 -11   5   2       16.78       17.67      5.55 o 
 -10   5   2      108.90      104.23      7.47 o 
  -9   5   2        9.26        4.13      2.66 o 
  -8   5   2        5.74        0.55      4.10 o 
  -7   5   2      955.52      962.77     21.47 o 
  -6   5   2      213.13      212.50      6.28 o 
  -5   5   2      614.88      603.31     10.43 o 
  -4   5   2      606.83      553.24      9.07 o 
  -3   5   2     1458.25     1502.01     41.78 o 
  -2   5   2        0.74       -0.35      0.55 o 
  -1   5   2     2395.24     2516.37     20.36 o 
   0   5   2      738.30      741.95     18.31 o 
   1   5   2      251.59      255.17      3.91 o 
   2   5   2      134.43      168.07      3.98 o 
   3   5   2      162.70      109.48      6.86 o 
   4   5   2     1774.10     1793.24     24.29 o 
   5   5   2      234.84      237.65      5.84 o 
   6   5   2      586.31      554.59     11.51 o 
   7   5   2       13.40       11.85      4.04 o 
   8   5   2       10.15        9.99      5.84 o 
   9   5   2       31.28       39.30      9.72 o 
  10   5   2        2.32        2.39      4.47 o 
 -11   6   2       30.91       30.86      6.43 o 
 -10   6   2       15.29       22.76      4.33 o 
  -9   6   2        9.94       11.72      3.55 o 
  -8   6   2       31.98       33.92      5.03 o 
  -7   6   2       58.93       51.87      5.38 o 
  -6   6   2      302.63      312.26      7.34 o 
  -5   6   2      148.05      151.05      4.46 o 
  -4   6   2     2033.38     2355.04     34.95 o 
  -3   6   2       56.96       52.25      3.42 o 
  -2   6   2     2316.74     2402.89     27.43 o 
  -1   6   2      642.17      675.52      6.08 o 
   0   6   2       13.67       14.19      1.04 o 
   1   6   2       43.23       38.25      1.80 o 
   2   6   2      471.31      505.36      8.28 o 
   3   6   2      526.14      517.61     10.91 o 
   5   6   2       21.87       24.61      3.24 o 
   6   6   2      557.39      580.64     11.75 o 
   7   6   2       68.68       63.82     10.11 o 
   8   6   2        1.60        1.39      5.52 o 
   9   6   2      433.98      439.25     24.49 o 
  10   6   2        0.18        2.00      5.66 o 
 -11   7   2      216.80      226.03     27.03 o 
 -10   7   2        4.00       -1.40      3.00 o 
  -9   7   2       49.48       38.68      5.71 o 
  -8   7   2      386.32      357.43     12.81 o 
  -7   7   2      113.17      114.49      7.24 o 
  -6   7   2       20.44       23.80      6.60 o 
  -4   7   2      473.13      463.57     10.46 o 
  -3   7   2      499.55      585.16      7.59 o 
  -2   7   2        0.24        0.38      0.48 o 
  -1   7   2       16.82       17.50      1.36 o 
   0   7   2      404.94      479.40      5.30 o 
   1   7   2      193.07      232.17      3.38 o 
   2   7   2     3007.62     3298.93     34.69 o 
   3   7   2      595.16      687.56     16.60 o 
   5   7   2       83.29       95.40      4.31 o 
   6   7   2      336.14      302.07     17.06 o 
   7   7   2       79.93       61.53     10.12 o 
   8   7   2       40.09       51.60     10.02 o 
   9   7   2       20.14       23.68      8.69 o 
  10   7   2        5.58        6.09      7.56 o 
 -11   8   2        8.14       18.31      5.86 o 
 -10   8   2        0.05       -2.36      3.69 o 
  -9   8   2       72.58       75.54      7.54 o 
  -8   8   2       69.73       81.41      7.33 o 
  -7   8   2        1.56        3.81      3.12 o 
  -6   8   2        5.29       10.73      2.98 o 
  -4   8   2      250.31      249.92      5.61 o 
  -3   8   2     1016.06      960.03     10.18 o 
  -2   8   2        2.15        0.97      1.10 o 
  -1   8   2      864.12      870.57      8.50 o 
   0   8   2      592.38      542.25     17.73 o 
   1   8   2     4924.31     5250.37     39.42 o 
   2   8   2       15.78       30.54      1.91 o 
   3   8   2      108.64      107.51      7.62 o 
   4   8   2      254.61      289.47      6.85 o 
   5   8   2      688.82      651.89     28.27 o 
   6   8   2        9.00        0.51      4.17 o 
   7   8   2       15.74       28.00      7.95 o 
   8   8   2       25.93       32.66      8.62 o 
   9   8   2      212.60      227.33     18.03 o 
 -11   9   2       11.35       10.92      8.60 o 
 -10   9   2       38.34       41.87      6.90 o 
  -9   9   2        4.32        4.09      3.87 o 
  -8   9   2      418.01      442.76     14.74 o 
  -7   9   2       71.99      100.82     13.59 o 
  -6   9   2      205.54      218.62      9.19 o 
  -5   9   2       23.08        0.28      1.66 o 
  -4   9   2     1137.28     1178.42     16.69 o 
  -3   9   2      969.31      899.71     11.17 o 
  -2   9   2      420.00      402.96      4.81 o 
  -1   9   2     2801.55     2790.12     23.33 o 
   0   9   2      156.83      141.00      3.27 o 
   1   9   2     1375.20     1313.70     11.60 o 
   2   9   2     2851.01     2716.81     49.79 o 
   3   9   2     1392.72     1378.22     24.09 o 
   4   9   2     1584.09     1585.03     28.57 o 
   5   9   2      526.89      512.96     22.09 o 
   6   9   2      792.09      727.08     28.78 o 
   7   9   2       43.93       47.67      9.38 o 
   8   9   2      320.98      303.86     20.27 o 
   9   9   2      122.04      145.65     17.22 o 
 -11  10   2       15.44       21.01      9.36 o 
 -10  10   2      232.04      262.49     19.45 o 
  -9  10   2      149.44      149.55     16.34 o 
  -8  10   2      246.15      247.54     11.14 o 
  -7  10   2      655.79      638.44     17.38 o 
  -6  10   2      183.09      215.53     13.97 o 
  -5  10   2     1447.24     1400.26     40.00 o 
  -4  10   2        3.05        0.53      1.23 o 
  -3  10   2      732.64      728.64     10.93 o 
  -2  10   2       11.61       18.50      1.22 o 
  -1  10   2      376.04      397.49      5.10 o 
   0  10   2      122.08      134.33      2.77 o 
   1  10   2       46.38       52.02      1.70 o 
   2  10   2      705.18      734.45      9.47 o 
   3  10   2      296.63      270.95     12.58 o 
   4  10   2       51.14       61.44      8.67 o 
   5  10   2      469.60      443.83     20.66 o 
   6  10   2        0.79       -0.69      4.41 o 
   7  10   2      295.33      294.22     18.92 o 
   8  10   2       59.73       53.13     10.44 o 
   9  10   2       76.34       79.94     13.41 o 
 -10  11   2       76.19       73.74     12.90 o 
  -9  11   2      111.96       97.41     13.58 o 
  -8  11   2      182.29      141.17      9.05 o 
  -7  11   2        0.15        4.62      5.13 o 
  -6  11   2     1579.25     1397.85     42.13 o 
  -5  11   2       32.89       41.74      7.93 o 
  -4  11   2      236.36      251.71      5.42 o 
  -3  11   2      103.27       96.32      2.87 o 
  -2  11   2        9.91       12.12      1.19 o 
  -1  11   2       45.30       59.19      2.62 o 
   0  11   2       17.67       25.86      1.57 o 
   1  11   2       29.72       34.38      1.68 o 
   2  11   2        5.64        2.42      1.04 o 
   3  11   2      472.54      442.30     11.81 o 
   4  11   2     1627.63     1676.50     46.85 o 
   5  11   2        0.00       -3.37      3.37 o 
   6  11   2        1.44        7.05      5.59 o 
   7  11   2        1.21       -2.05      4.87 o 
   8  11   2       30.83       31.87      8.93 o 
   9  11   2      124.81      167.44     19.38 o 
 -10  12   2       10.33       21.45      8.87 o 
  -9  12   2       53.68       64.57     11.90 o 
  -8  12   2      105.34      120.92     14.35 o 
  -7  12   2       57.77       69.30     10.82 o 
  -6  12   2        2.96       11.76      5.98 o 
  -5  12   2       18.19       15.06      6.38 o 
  -4  12   2     2446.21     2428.14     30.37 o 
  -3  12   2      541.23      491.76      6.49 o 
  -2  12   2      238.51      248.50      5.12 o 
  -1  12   2      385.52      441.27      7.22 o 
   0  12   2      248.68      250.26      5.98 o 
   1  12   2      170.86      157.00      3.76 o 
   2  12   2      187.26      172.66      3.92 o 
   3  12   2      160.34      163.38      7.55 o 
   4  12   2        5.64        2.89      4.47 o 
   5  12   2        1.36       -2.93      3.87 o 
   6  12   2      817.63      792.35     31.86 o 
   7  12   2      181.42      187.98     18.16 o 
   8  12   2       72.31       95.06     14.07 o 
   9  12   2       28.04       25.61     10.07 o 
 -10  13   2       49.93       46.08     11.35 o 
  -9  13   2      247.05      279.82     19.98 o 
  -8  13   2      180.01      199.47     16.29 o 
  -7  13   2       16.20       26.30      7.50 o 
  -6  13   2       18.56       17.94      6.85 o 
  -5  13   2      562.69      572.11     14.76 o 
  -4  13   2       42.13       35.78      3.06 o 
  -3  13   2     1002.79      934.77     10.64 o 
  -2  13   2      144.89      128.79      3.90 o 
  -1  13   2       36.03       32.83      3.08 o 
   0  13   2      114.49      113.41      2.95 o 
   1  13   2      185.25      189.66      3.64 o 
   2  13   2      585.67      608.18      9.18 o 
   3  13   2      189.41      205.97      8.47 o 
   4  13   2       16.32        8.85      5.35 o 
   5  13   2      148.62      115.30     13.03 o 
   6  13   2      652.97      662.78     28.98 o 
   7  13   2       35.85       36.41      9.51 o 
   8  13   2      440.18      415.71     25.17 o 
 -10  14   2       28.64       27.42     10.16 o 
  -9  14   2       10.26       18.52      9.30 o 
  -8  14   2        1.81        4.06      6.44 o 
  -7  14   2      122.84      113.35     13.47 o 
  -6  14   2       46.19       48.83      9.39 o 
  -5  14   2       71.26       59.09      5.56 o 
  -4  14   2     1625.16     1505.89     21.09 o 
  -3  14   2        0.08        0.48      1.69 o 
  -2  14   2      984.14      943.02     11.25 o 
  -1  14   2      681.90      639.47     11.26 o 
   0  14   2      938.77      941.44     10.27 o 
   1  14   2      708.66      661.01      7.86 o 
   2  14   2      266.42      242.74      9.87 o 
   3  14   2      380.85      375.82     17.42 o 
   4  14   2      231.31      241.95     15.73 o 
   5  14   2      791.56      752.83     30.42 o 
   6  14   2     1042.55     1038.31     38.71 o 
   7  14   2      122.92      147.62     16.66 o 
   8  14   2       17.28       16.40      8.73 o 
  -9  15   2       34.87       34.54     10.02 o 
  -8  15   2        0.03       -6.19      6.19 o 
  -7  15   2       53.52       57.57     10.64 o 
  -6  15   2       24.55       32.72      8.39 o 
  -5  15   2        2.89        2.52      3.15 o 
  -4  15   2      131.91      118.13      4.86 o 
  -3  15   2      245.85      251.58      4.83 o 
  -2  15   2      296.57      273.10      5.27 o 
  -1  15   2     1278.89     1264.59     14.24 o 
   0  15   2     1121.72     1091.77     11.65 o 
   1  15   2        7.90        8.78      1.51 o 
   2  15   2      276.47      251.63      5.80 o 
   3  15   2      822.93      705.33     17.16 o 
   4  15   2      442.92      453.44     21.65 o 
   5  15   2      215.08      218.16     15.98 o 
   6  15   2       34.64       29.71      8.61 o 
   7  15   2        2.21       -0.99      6.43 o 
   8  15   2      429.46      422.34     26.30 o 
  -9  16   2       63.45       64.46     12.78 o 
  -8  16   2      110.42      105.06     14.60 o 
  -7  16   2      105.70       90.68     12.92 o 
  -6  16   2       10.59        4.32      5.56 o 
  -5  16   2      108.28      106.36      7.65 o 
  -4  16   2      244.74      241.99     14.22 o 
  -3  16   2       54.02       59.65      2.54 o 
  -2  16   2      683.48      671.64      9.23 o 
  -1  16   2      791.99      761.85     10.08 o 
   0  16   2       35.93       38.92      2.73 o 
   1  16   2        2.67        2.71      1.41 o 
   2  16   2        5.91       10.10      2.05 o 
   3  16   2        4.61        1.97      4.67 o 
   4  16   2       33.95       31.13      7.76 o 
   5  16   2        4.80        5.10      5.75 o 
   6  16   2        0.84        2.39      6.45 o 
   7  16   2       64.67       69.61     12.71 o 
  -8  17   2       38.53       37.32     10.24 o 
  -7  17   2      338.65      350.10     21.42 o 
  -6  17   2      114.19       83.35     11.87 o 
  -5  17   2     1255.96     1293.76     27.12 o 
  -4  17   2      364.61      369.16      8.73 o 
  -3  17   2      198.74      188.28      4.25 o 
  -2  17   2       34.62       37.87      2.62 o 
  -1  17   2      146.29      139.26      6.60 o 
   0  17   2       16.70       13.94      2.08 o 
   1  17   2      163.01      164.20      5.33 o 
   2  17   2        4.76        3.94      1.91 o 
   3  17   2       97.99       76.76      6.64 o 
   4  17   2        3.42        8.20      6.07 o 
   5  17   2       64.06       72.46     11.53 o 
   6  17   2       30.53       34.54      9.66 o 
   7  17   2      246.86      251.84     19.82 o 
  -8  18   2      117.79       75.34     13.53 o 
  -7  18   2        3.11       13.18      7.97 o 
  -6  18   2      720.89      739.11     31.24 o 
  -5  18   2      185.41      194.06      9.71 o 
  -4  18   2      629.78      641.76     12.47 o 
  -3  18   2      110.30      110.30      4.67 o 
  -2  18   2      164.74      159.39      4.38 o 
  -1  18   2        7.44        4.15      1.78 o 
   0  18   2       44.75       46.70      3.12 o 
   1  18   2       19.01       11.17      1.91 o 
   2  18   2        8.69        8.78      2.22 o 
   3  18   2      128.88      127.99      8.52 o 
   4  18   2       90.60       90.01     11.85 o 
   5  18   2       84.62       92.53     13.23 o 
   6  18   2        0.67        2.98      6.98 o 
   7  18   2       34.96       25.44     10.51 o 
  -7  19   2      412.36      437.33     25.29 o 
  -6  19   2        0.05        1.94      6.59 o 
  -5  19   2      326.84      334.30     13.43 o 
  -4  19   2       84.93       76.92      5.84 o 
  -3  19   2      144.01      133.84      5.21 o 
  -2  19   2      367.46      361.02      6.72 o 
  -1  19   2      347.98      343.73     10.79 o 
   0  19   2       18.00       19.68      2.44 o 
   1  19   2       25.84       26.66      2.40 o 
   2  19   2       16.62       18.94      2.98 o 
   3  19   2        3.75        6.43      3.93 o 
   4  19   2       18.26       30.65      8.43 o 
   5  19   2        8.26        5.06      6.51 o 
   6  19   2        1.40       -1.97      6.98 o 
  -7  20   2       21.73        9.32      8.33 o 
  -6  20   2       92.66       90.67     13.27 o 
  -5  20   2        7.28        7.97      4.31 o 
  -4  20   2       34.61       38.77      3.90 o 
  -3  20   2      160.35      162.74      5.93 o 
  -2  20   2       53.40       57.55      3.47 o 
  -1  20   2       10.09        9.02      2.14 o 
   0  20   2       37.03       34.41      2.96 o 
   1  20   2        0.38       -2.05      2.05 o 
   2  20   2      132.76      146.77      7.16 o 
   3  20   2      144.62      150.42      9.23 o 
   4  20   2      100.21       82.45      7.86 o 
   5  20   2       15.15        8.40      7.24 o 
  -6  21   2      145.33      166.77     17.80 o 
  -5  21   2        1.39        2.48      4.95 o 
  -4  21   2        1.71       -2.56      2.56 o 
  -3  21   2      118.39      115.33      5.83 o 
  -2  21   2       98.89       95.26      4.28 o 
  -1  21   2        2.50        2.02      2.01 o 
   0  21   2      141.42      152.55      5.04 o 
   1  21   2       15.22       11.69      2.88 o 
   2  21   2       63.14       67.34      4.72 o 
   3  21   2       54.66       48.55      8.40 o 
   4  21   2       82.14       72.30     23.50 o 
   5  21   2       42.50       63.63     12.07 o 
  -5  22   2       38.81       45.71      6.58 o 
  -4  22   2        4.10        1.56      4.75 o 
  -3  22   2      264.06      255.96      8.05 o 
  -2  22   2      198.24      187.55      5.54 o 
  -1  22   2      182.95      193.48      5.80 o 
   0  22   2      189.60      201.09      5.85 o 
   1  22   2       77.49       77.36      5.22 o 
   2  22   2        6.83        8.01      2.89 o 
   3  22   2      139.61      125.89     12.35 o 
   4  22   2       61.42       74.21     10.36 o 
  -4  23   2      118.02      131.65      8.70 o 
  -3  23   2      277.53      287.40      8.73 o 
  -2  23   2      359.75      363.91     10.00 o 
  -1  23   2      192.12      207.49      6.14 o 
   0  23   2      155.84      153.16      7.79 o 
   1  23   2      177.45      184.41      9.58 o 
   2  23   2      613.29      644.06     13.13 o 
   3  23   2        2.48        4.75      5.91 o 
  -3  24   2       41.79       41.34      4.43 o 
  -2  24   2       51.58       59.69      4.85 o 
  -1  24   2        7.68        6.51      2.44 o 
   0  24   2      217.82      216.91      6.42 o 
   1  24   2       15.79       15.13      3.53 o 
   2  24   2       12.67        6.58      3.92 o 
 -12   1   3        4.71       12.23     10.32 o 
 -11   1   3      123.01      124.91     10.07 o 
 -10   1   3        1.96        5.49      3.01 o 
  -9   1   3       22.68       21.07      3.06 o 
  -8   1   3       10.00       10.31      2.84 o 
  -7   1   3      222.84      223.63      7.57 o 
  -6   1   3       93.10      100.97      3.78 o 
  -5   1   3      571.41      532.62      8.47 o 
  -4   1   3     2421.45     2366.77     29.71 o 
  -3   1   3      394.75      184.99      7.39 o 
  -2   1   3     1267.48     1277.81     10.24 o 
  -1   1   3     3929.24     4243.36     30.88 o 
   0   1   3      139.48      149.12      2.02 o 
   2   1   3      108.03      127.77      4.94 o 
   3   1   3        1.32        1.20      2.64 o 
   4   1   3      214.45      193.34      8.37 o 
   5   1   3       46.63       52.18      4.75 o 
   6   1   3      102.08      110.43      8.74 o 
   7   1   3       70.56       66.08      4.93 o 
   8   1   3      349.78      360.45      9.40 o 
   9   1   3      140.89      141.54     10.60 o 
  10   1   3      256.02      238.04     18.22 o 
 -12   2   3       21.19       15.40      5.23 o 
 -11   2   3        6.61        6.17      4.09 o 
 -10   2   3      370.30      380.23     11.54 o 
  -9   2   3      245.44      230.39      7.09 o 
  -8   2   3        0.28        1.76      1.81 o 
  -7   2   3       69.74       73.04      3.98 o 
  -6   2   3     1942.87     1981.36     23.73 o 
  -5   2   3     1137.05     1115.77     16.44 o 
  -4   2   3       22.89       15.05      1.46 o 
  -3   2   3     1935.52     1927.97     25.95 o 
  -2   2   3      317.12      327.03      3.70 o 
  -1   2   3     5083.84     5327.73     41.26 o 
   0   2   3     1828.06     2040.54     15.11 o 
   1   2   3      235.09      231.80     14.82 o 
   2   2   3      791.82      893.51     16.91 o 
   3   2   3       90.08       63.57      5.49 o 
   4   2   3      325.91      334.18      9.78 o 
   5   2   3      911.51      916.57     15.59 o 
   6   2   3        0.82        0.93      2.33 o 
   7   2   3       66.67       80.29      4.70 o 
   8   2   3       18.87       23.38      3.82 o 
   9   2   3      673.04      683.22     30.76 o 
  10   2   3       24.11       31.73      9.50 o 
 -12   3   3       73.20       70.70     10.41 o 
 -11   3   3       55.25       60.01      6.40 o 
 -10   3   3      135.65      127.11      7.80 o 
  -9   3   3      618.19      613.34     14.28 o 
  -8   3   3      235.12      232.01      6.62 o 
  -7   3   3     1587.36     1584.10     20.63 o 
  -6   3   3      496.08      526.31     10.24 o 
  -5   3   3     3050.15     2992.09     59.85 o 
  -4   3   3      487.72      501.43      8.52 o 
  -3   3   3      253.23      281.17      3.26 o 
  -2   3   3     2757.55     2852.63     28.18 o 
  -1   3   3      414.06      413.80      3.83 o 
   0   3   3     4215.03     4358.58     34.12 o 
   1   3   3      657.01      735.09     14.06 o 
   3   3   3      132.54      157.36      6.12 o 
   4   3   3      135.41      139.78      4.72 o 
   5   3   3        6.26        4.93      3.36 o 
   6   3   3        0.16        0.64      1.71 o 
   7   3   3       28.97       26.75      5.17 o 
   8   3   3       59.69       64.28      5.46 o 
   9   3   3       21.79       26.47      5.67 o 
  10   3   3       80.15       72.95     12.69 o 
 -12   4   3       70.41       80.07      9.05 o 
 -11   4   3       49.96       42.11      5.61 o 
 -10   4   3       39.58       32.47      4.51 o 
  -9   4   3      185.40      185.90     15.00 o 
  -8   4   3        7.56        7.08      2.55 o 
  -7   4   3      173.10      177.64      5.39 o 
  -6   4   3       11.19       11.65      2.15 o 
  -5   4   3       31.38       23.67      2.58 o 
  -4   4   3      455.35      551.30     10.26 o 
  -3   4   3       24.71       22.84      1.72 o 
  -2   4   3     5105.23     5371.07     51.04 o 
  -1   4   3        5.76        8.82      0.84 o 
   0   4   3      242.79      218.70      3.19 o 
   1   4   3      109.17      104.23      5.34 o 
   2   4   3       23.33       22.00      1.74 o 
   3   4   3      183.34      197.52      9.23 o 
   4   4   3       84.39       78.80      3.72 o 
   5   4   3       56.45       60.77      3.92 o 
   6   4   3      132.35      143.13      5.07 o 
   7   4   3       13.31       13.62      3.52 o 
   8   4   3        0.81       -0.07      4.89 o 
   9   4   3       85.98       73.96     12.21 o 
  10   4   3        1.88        7.23      7.43 o 
 -12   5   3      201.40      207.44     19.75 o 
 -11   5   3      384.78      410.31     15.60 o 
 -10   5   3      222.58      208.57     10.79 o 
  -9   5   3        8.29        9.42      3.11 o 
  -8   5   3       79.25       75.68      5.46 o 
  -7   5   3      103.52      103.20      7.38 o 
  -6   5   3      872.22      850.97     14.00 o 
  -5   5   3      192.40      208.62      5.25 o 
  -4   5   3      270.94      317.38      5.10 o 
  -3   5   3      148.63      144.65      3.78 o 
  -2   5   3      952.89      988.86     10.87 o 
  -1   5   3     1574.95     1644.32     14.05 o 
   0   5   3     1091.70     1180.38     13.24 o 
   1   5   3      126.24      147.55      4.70 o 
   2   5   3       44.29       29.17      1.86 o 
   3   5   3      194.37      188.89      5.61 o 
   4   5   3      826.81      817.59     23.22 o 
   5   5   3       47.29       33.77      3.05 o 
   6   5   3       39.48       46.45      4.21 o 
   7   5   3        6.34        3.09      3.06 o 
   8   5   3        8.01        8.15      5.77 o 
   9   5   3        1.52        7.16      6.60 o 
 -11   6   3      222.95      211.29      9.66 o 
 -10   6   3      417.81      395.84     12.30 o 
  -9   6   3      757.62      773.84     16.93 o 
  -8   6   3      351.31      330.81     12.89 o 
  -7   6   3      836.54      807.76     19.19 o 
  -6   6   3       59.28       42.45      4.64 o 
  -5   6   3       22.02       16.51      1.53 o 
  -4   6   3       19.26        8.83      2.71 o 
  -3   6   3       15.60       11.95      0.98 o 
  -2   6   3      432.98      457.75      5.05 o 
  -1   6   3     9295.82     9615.88     80.62 o 
   0   6   3       42.50       46.19      1.82 o 
   1   6   3     3133.95     3245.88     31.72 o 
   2   6   3       13.45       12.05      1.58 o 
   3   6   3     2575.45     2589.78     32.89 o 
   4   6   3        6.85        0.62      1.98 o 
   5   6   3      158.63      165.41      5.04 o 
   6   6   3       80.60       84.93      5.51 o 
   7   6   3       36.20       30.01      7.50 o 
   8   6   3      138.46      165.98     16.89 o 
   9   6   3        4.15       -2.79      5.97 o 
 -11   7   3      175.15      167.12      9.81 o 
 -10   7   3      612.58      615.05     16.73 o 
  -9   7   3      182.50      190.18     14.78 o 
  -8   7   3      666.95      738.98     19.35 o 
  -7   7   3      514.27      525.92     14.94 o 
  -6   7   3     1073.34     1057.26     22.26 o 
  -5   7   3       74.48       74.87      8.77 o 
  -4   7   3      453.40      392.87      7.25 o 
  -3   7   3     1427.46     1524.37     13.07 o 
  -2   7   3     2367.47     2352.15     19.68 o 
  -1   7   3     2929.57     3127.84     25.60 o 
   0   7   3     9421.75     9761.19     91.94 o 
   1   7   3     2781.90     3056.22     30.32 o 
   2   7   3     1959.55     1943.86     25.12 o 
   3   7   3        3.91        6.26      1.50 o 
   4   7   3     1044.13      979.30     18.02 o 
   5   7   3      213.35      207.71      7.12 o 
   6   7   3      370.50      408.93     20.41 o 
   7   7   3      398.63      378.66     20.99 o 
   8   7   3       83.27       99.58     13.60 o 
   9   7   3      213.87      231.74     18.81 o 
 -11   8   3        4.71        0.93      6.73 o 
 -10   8   3      153.02      159.03      8.82 o 
  -9   8   3      295.69      311.45     10.52 o 
  -8   8   3       14.03       34.66      5.30 o 
  -7   8   3        7.03       13.52      3.54 o 
  -6   8   3      115.54       79.05      8.81 o 
  -5   8   3       15.02       19.53      2.88 o 
  -4   8   3      862.98      932.02      9.59 o 
  -3   8   3       22.14       20.36      1.07 o 
  -2   8   3     1095.65     1214.22     11.21 o 
  -1   8   3     1193.28     1188.10     11.05 o 
   0   8   3     4363.98     4745.97     41.87 o 
   1   8   3     3667.82     3847.19     34.41 o 
   2   8   3        3.00        5.69      1.59 o 
   3   8   3      220.43      264.44      8.44 o 
   4   8   3       26.76       25.59      2.99 o 
   5   8   3      850.83      814.80     18.77 o 
   6   8   3      278.46      255.45     16.31 o 
   7   8   3       80.52       86.72     11.94 o 
   8   8   3      225.70      230.30     17.54 o 
   9   8   3        6.72        8.41      7.04 o 
 -11   9   3       19.91       21.74     13.49 o 
 -10   9   3       11.26        6.24      3.58 o 
  -9   9   3       18.08        5.63      3.98 o 
  -8   9   3       68.59       63.64      6.72 o 
  -7   9   3      548.09      510.15     15.23 o 
  -6   9   3      412.83      415.52     12.81 o 
  -5   9   3       59.36       53.62      5.58 o 
  -4   9   3      715.79      701.28      9.32 o 
  -3   9   3        0.01       -0.55      0.88 o 
  -2   9   3      174.37      202.63      3.66 o 
  -1   9   3     1015.68     1144.55     10.97 o 
   0   9   3      123.55      126.48      3.85 o 
   1   9   3      527.54      520.79      6.24 o 
   2   9   3      129.55      156.70      3.65 o 
   3   9   3      108.17      131.89      5.10 o 
   4   9   3      549.48      568.17     14.32 o 
   5   9   3        5.40        5.72      4.87 o 
   6   9   3      130.24      117.02     13.25 o 
   7   9   3      226.81      222.17     16.93 o 
   8   9   3       94.89       99.18     13.57 o 
   9   9   3      300.16      339.13     22.99 o 
 -11  10   3      244.31      255.59     20.00 o 
 -10  10   3        7.90        3.82      4.54 o 
  -9  10   3       38.47       21.41      5.16 o 
  -8  10   3      133.55      135.23      8.74 o 
  -7  10   3       34.88       41.96      7.38 o 
  -6  10   3      184.89      201.84     13.41 o 
  -5  10   3      598.99      598.75     13.95 o 
  -4  10   3      111.24      110.84      3.05 o 
  -3  10   3       13.88       10.56      1.31 o 
  -2  10   3       17.80       12.26      1.19 o 
  -1  10   3      714.15      719.81      7.84 o 
   0  10   3        0.39        0.03      0.94 o 
   1  10   3        8.31       17.42      1.55 o 
   2  10   3     2147.34     2236.39     29.47 o 
   3  10   3      430.05      391.91     11.06 o 
   4  10   3      101.83      102.64     11.23 o 
   5  10   3       10.54        6.95      4.96 o 
   6  10   3        3.31        5.18      5.27 o 
   7  10   3       18.70       29.28      8.30 o 
   8  10   3        9.55       18.98      8.37 o 
   9  10   3      219.71      245.81     19.79 o 
 -11  11   3       54.87       68.19     13.47 o 
 -10  11   3      115.03      119.06     15.72 o 
  -9  11   3       69.01       91.19      8.55 o 
  -8  11   3       83.61       70.95     10.80 o 
  -7  11   3      542.69      606.21     25.63 o 
  -6  11   3      331.44      310.82     16.96 o 
  -5  11   3      336.67      350.46     15.34 o 
  -4  11   3      154.07      131.48      4.44 o 
  -3  11   3      193.45      184.84      3.76 o 
  -2  11   3      490.98      510.26      6.22 o 
  -1  11   3      102.30       78.02      2.66 o 
   0  11   3      550.18      531.89      7.18 o 
   1  11   3     1059.43     1037.64     11.74 o 
   2  11   3       63.17       62.23      3.94 o 
   3  11   3      413.55      394.64     11.24 o 
   4  11   3      365.20      400.71     19.43 o 
   5  11   3      526.49      525.43     23.76 o 
   6  11   3       61.74       84.74     11.59 o 
   7  11   3      327.68      339.02     21.05 o 
   8  11   3      100.19      122.94     15.90 o 
 -10  12   3       67.75       86.11     13.82 o 
  -9  12   3        8.12       11.07      7.06 o 
  -8  12   3      272.93      266.50     18.26 o 
  -7  12   3      202.18      196.81     14.79 o 
  -6  12   3      670.05      631.98     25.38 o 
  -5  12   3     3696.91     3690.00     68.80 o 
  -4  12   3       12.03       13.79      2.00 o 
  -3  12   3     6192.18     6054.91     59.64 o 
  -2  12   3      113.46      108.66      6.75 o 
  -1  12   3     1440.12     1392.55     14.88 o 
   0  12   3       29.22       36.42      2.14 o 
   1  12   3     1227.34     1190.05     12.23 o 
   2  12   3      217.13      195.32      4.39 o 
   3  12   3       15.81       22.05      5.80 o 
   4  12   3       22.17       28.97      6.82 o 
   5  12   3       47.09       45.69      9.10 o 
   6  12   3      146.79      161.58     16.50 o 
   7  12   3       83.81      101.04     13.99 o 
   8  12   3       61.90       73.04     13.25 o 
 -10  13   3       81.29       93.28     14.28 o 
  -9  13   3      145.63      164.70     17.55 o 
  -8  13   3      147.89      143.18     15.69 o 
  -7  13   3      161.89      145.17     14.69 o 
  -6  13   3      359.90      358.28     18.79 o 
  -5  13   3      588.99      597.47     15.17 o 
  -4  13   3     4140.97     4025.24     41.68 o 
  -3  13   3      296.23      298.65      5.24 o 
  -2  13   3     2447.15     2397.24     23.40 o 
  -1  13   3     1077.15     1047.75     12.15 o 
   0  13   3      108.67       93.25      3.12 o 
   1  13   3      129.75      126.76      2.80 o 
   2  13   3       33.42       36.82      2.69 o 
   3  13   3      425.10      360.80     17.77 o 
   4  13   3        3.92        3.00      4.50 o 
   5  13   3       19.09       22.71      7.19 o 
   6  13   3      322.97      342.81     21.10 o 
   7  13   3       15.63       21.72      7.78 o 
   8  13   3       40.91       41.59     11.02 o 
 -10  14   3      143.05      147.27     17.65 o 
  -9  14   3        7.42        8.57      7.27 o 
  -8  14   3       26.08       11.96      7.14 o 
  -7  14   3       38.76       29.18      8.24 o 
  -6  14   3       60.17       57.76      9.44 o 
  -5  14   3       62.37       63.62      5.91 o 
  -4  14   3      189.56      180.88      4.97 o 
  -3  14   3      670.22      711.57      9.73 o 
  -2  14   3        1.11       -0.81      1.28 o 
  -1  14   3      532.32      487.28     10.18 o 
   0  14   3        9.80       14.78      1.65 o 
   1  14   3      137.08      145.77      3.18 o 
   2  14   3      106.23      116.07      5.38 o 
   3  14   3      118.65       76.65      9.90 o 
   4  14   3       75.18       70.63     10.32 o 
   5  14   3      421.82      401.93     21.56 o 
   6  14   3       67.85       60.73     11.15 o 
   7  14   3        4.24        4.30      7.10 o 
   8  14   3        3.56       -1.13      7.31 o 
  -9  15   3       18.37        8.41      8.01 o 
  -8  15   3        7.31        4.38      7.20 o 
  -7  15   3      181.61      226.63     16.63 o 
  -6  15   3      493.64      517.95     23.94 o 
  -5  15   3       64.44       67.09      7.97 o 
  -4  15   3      355.00      385.73      9.05 o 
  -3  15   3      212.51      217.27      4.60 o 
  -2  15   3     1102.03     1056.02     12.59 o 
  -1  15   3       40.14       35.69      2.38 o 
   0  15   3      191.70      167.23      3.84 o 
   1  15   3       60.95       65.46      2.49 o 
   2  15   3       81.43       80.86      4.18 o 
   3  15   3        8.12        6.59      3.30 o 
   4  15   3      177.41      162.25     13.85 o 
   5  15   3      166.83      166.24     16.18 o 
   6  15   3       11.61       14.42      7.93 o 
   7  15   3      206.66      209.50     20.66 o 
  -9  16   3       27.72       28.90      9.81 o 
  -8  16   3       36.17       30.35      9.70 o 
  -7  16   3        8.60        1.54      6.39 o 
  -6  16   3       55.85       63.06     10.57 o 
  -5  16   3       29.78       28.85      4.66 o 
  -4  16   3       79.29       79.75      4.00 o 
  -3  16   3     1009.92      994.80     12.04 o 
  -2  16   3     1450.09     1357.01     15.37 o 
  -1  16   3       28.94       28.53      2.29 o 
   0  16   3      879.27      785.76     10.24 o 
   1  16   3      315.64      330.98      5.44 o 
   2  16   3      421.30      380.02      8.41 o 
   3  16   3       46.63       46.17      5.65 o 
   4  16   3        1.64       -2.62      4.89 o 
   5  16   3       96.63      125.02     15.10 o 
   6  16   3       10.99       13.69      7.69 o 
   7  16   3      772.54      783.40     35.89 o 
  -9  17   3        9.01        5.48      8.17 o 
  -8  17   3        0.53        2.59      7.31 o 
  -7  17   3      117.97       97.79     13.72 o 
  -6  17   3       21.66       16.20      7.47 o 
  -5  17   3        0.03       -4.16      4.44 o 
  -4  17   3        0.79       -1.80      1.80 o 
  -3  17   3      247.15      241.35      7.34 o 
  -2  17   3       20.44       17.49      2.22 o 
  -1  17   3        0.67       -1.18      1.39 o 
   0  17   3        3.51        3.52      1.69 o 
   1  17   3      482.80      425.91      8.29 o 
   2  17   3      227.17      243.31      6.78 o 
   3  17   3       71.71       60.88      6.28 o 
   4  17   3       12.29       20.86      7.10 o 
   5  17   3        3.09        7.75      6.58 o 
   6  17   3      186.54      221.85     18.56 o 
   7  17   3        0.27        3.99      7.69 o 
  -8  18   3      149.06      151.38     17.14 o 
  -7  18   3      119.11      114.64     14.77 o 
  -6  18   3       20.71       17.94      7.97 o 
  -5  18   3        0.28        0.64      3.40 o 
  -4  18   3      199.79      208.67      6.89 o 
  -3  18   3      364.30      360.05      7.65 o 
  -2  18   3      181.39      176.31      4.71 o 
  -1  18   3        5.67        4.66      1.83 o 
   0  18   3      185.30      194.21      5.27 o 
   1  18   3      570.07      589.72     11.57 o 
   2  18   3      265.72      252.20      7.40 o 
   3  18   3       48.78       61.39      8.61 o 
   4  18   3       30.01       39.74      9.11 o 
   5  18   3       57.23       74.69     12.27 o 
   6  18   3        7.38        0.35      6.95 o 
  -8  19   3       20.03       20.14      9.07 o 
  -7  19   3       17.10       13.62      8.58 o 
  -6  19   3        9.79        7.64      4.32 o 
  -5  19   3      368.44      349.21     12.89 o 
  -4  19   3        1.44        1.35      2.20 o 
  -3  19   3      109.74      118.12      4.00 o 
  -2  19   3      202.58      206.22      5.16 o 
  -1  19   3      299.80      292.49      6.79 o 
   0  19   3      137.49      135.77      4.56 o 
   1  19   3       62.63       54.87      4.15 o 
   2  19   3       19.10       25.91      3.57 o 
   3  19   3        2.69        2.74      3.88 o 
   4  19   3      144.12      149.86     15.70 o 
   5  19   3       66.35       50.13     10.97 o 
   6  19   3       48.48       45.91     10.95 o 
  -7  20   3      172.10      213.88     18.37 o 
  -6  20   3      216.24      226.50     11.03 o 
  -5  20   3        5.61        4.12      3.90 o 
  -4  20   3        9.70        7.54      2.41 o 
  -3  20   3        3.01        2.73      1.65 o 
  -2  20   3       31.65       31.39      2.83 o 
  -1  20   3      297.63      306.93      7.03 o 
   0  20   3       95.36       91.25      4.17 o 
   1  20   3      273.95      270.80      7.87 o 
   2  20   3      199.92      181.14      7.18 o 
   3  20   3      728.71      704.83     19.29 o 
   4  20   3      143.92      161.47     16.53 o 
   5  20   3      496.51      502.10     26.73 o 
  -6  21   3       59.95       57.80     12.39 o 
  -5  21   3       78.56       76.74     12.13 o 
  -4  21   3      309.76      304.26      7.72 o 
  -3  21   3      311.33      297.72     14.92 o 
  -2  21   3      290.88      271.12      6.66 o 
  -1  21   3      102.19      107.14      5.12 o 
   0  21   3      278.91      289.60      6.77 o 
   1  21   3      123.52      131.83      6.00 o 
   2  21   3      304.43      324.74     17.03 o 
   3  21   3        7.85        8.61      5.76 o 
   4  21   3       11.26       12.71      7.64 o 
  -6  22   3       26.13       41.83     10.86 o 
  -5  22   3        3.16       -1.71      3.78 o 
  -4  22   3        8.38        7.00      2.92 o 
  -3  22   3       36.00       29.49      3.77 o 
  -2  22   3       12.93       13.50      2.51 o 
  -1  22   3        0.82        1.56      2.09 o 
   0  22   3       40.84       34.32      5.43 o 
   1  22   3       39.09       38.25      4.14 o 
   2  22   3        0.16       -4.91      4.91 o 
   3  22   3       54.40       54.87      9.15 o 
  -4  23   3        8.02        5.76      3.05 o 
  -3  23   3       35.89       38.88      8.26 o 
  -2  23   3        2.57        3.07      2.24 o 
  -1  23   3        8.82        7.59      2.62 o 
   0  23   3       33.43       37.69      4.18 o 
   1  23   3      103.64      101.46      6.00 o 
   2  23   3       15.03       16.07      6.77 o 
  -3  24   3      234.45      240.74      8.25 o 
  -2  24   3        0.02        0.34      2.17 o 
  -1  24   3       36.69       40.19      6.15 o 
   0  24   3       58.86       46.04      4.63 o 
   1  24   3       19.73       20.70      4.14 o 
 -12   0   4      100.70       72.33     11.95 o 
 -11   0   4      365.63      412.53     22.36 o 
 -10   0   4        6.44        9.17      7.77 o 
  -9   0   4      443.27      437.82     13.76 o 
  -8   0   4     1799.75     1839.71     33.85 o 
  -7   0   4        4.51        1.55      2.26 o 
  -6   0   4      564.13      638.90     15.13 o 
  -5   0   4     2500.24     2764.94     60.23 o 
  -4   0   4       32.54       32.02      2.83 o 
  -3   0   4     5274.20     5728.59     78.53 o 
  -2   0   4     1867.10     1936.97     20.12 o 
  -1   0   4     3926.91     4112.12     57.51 o 
   1   0   4     7454.21     8124.06    165.20 o 
   2   0   4     6997.66     7719.85    158.60 o 
   3   0   4     3520.03     3738.70     82.60 o 
   4   0   4       91.56      104.41      8.14 o 
   5   0   4      395.69      420.40     17.63 o 
   6   0   4       23.18       26.19      6.09 o 
   7   0   4     1753.33     1817.56     34.83 o 
   8   0   4       83.44      105.77      9.18 o 
   9   0   4        4.61       -0.38      5.83 o 
 -12   1   4       37.65       52.38      7.70 o 
 -11   1   4      216.19      226.12     11.62 o 
 -10   1   4      290.03      274.80      9.60 o 
  -9   1   4      214.25      226.20      6.95 o 
  -8   1   4       10.40        6.08      2.92 o 
  -7   1   4       38.34       44.88      3.25 o 
  -6   1   4       69.67       88.26      3.56 o 
  -5   1   4       23.92       29.51      2.19 o 
  -4   1   4      248.16      289.10      6.52 o 
  -3   1   4      122.75       50.34      3.96 o 
  -2   1   4     1480.72     1631.81     12.21 o 
  -1   1   4     5224.78     5560.88     54.19 o 
   0   1   4       95.88       97.72      1.64 o 
   2   1   4     2867.61     2947.07     51.79 o 
   3   1   4       30.91       39.72      3.91 o 
   4   1   4      432.42      419.55     11.81 o 
   5   1   4        6.66        4.08      2.44 o 
   6   1   4      275.70      282.91     10.55 o 
   7   1   4      330.32      350.78     15.58 o 
   8   1   4        2.32        3.15      2.51 o 
   9   1   4      102.98      109.22      9.66 o 
 -12   2   4        8.80        7.78      4.93 o 
 -11   2   4      113.73      125.28      8.12 o 
 -10   2   4      124.65      106.42      7.02 o 
  -9   2   4     1087.95     1060.16     16.74 o 
  -8   2   4      385.13      387.30     13.63 o 
  -7   2   4      307.04      282.15     11.23 o 
  -6   2   4     1433.80     1562.69     22.31 o 
  -5   2   4        0.93       -1.11      1.11 o 
  -4   2   4     2797.78     3089.87     31.85 o 
  -3   2   4     1096.96      630.13     16.89 o 
  -2   2   4     2963.20     3116.82     23.42 o 
  -1   2   4      601.83      646.22      6.32 o 
   0   2   4       52.51       54.73      1.69 o 
   1   2   4      402.25      445.65     36.62 o 
   2   2   4      321.39      332.48      9.26 o 
   3   2   4       12.43        6.42      1.97 o 
   4   2   4      200.47      213.71     14.67 o 
   5   2   4      369.82      353.29     11.19 o 
   6   2   4        8.07       18.90      3.30 o 
   7   2   4      196.14      197.82      9.48 o 
   8   2   4       90.32       91.14     11.06 o 
   9   2   4       26.72       18.31      7.98 o 
 -12   3   4      335.09      317.67     14.75 o 
 -11   3   4      109.79      121.71      8.15 o 
 -10   3   4      245.66      248.96     10.63 o 
  -9   3   4      756.09      746.08     16.00 o 
  -8   3   4      321.03      329.23      7.78 o 
  -7   3   4      978.12      958.94     16.18 o 
  -6   3   4       42.10       31.00      3.68 o 
  -5   3   4      170.35      219.90      4.88 o 
  -4   3   4     1968.01     2031.95     17.78 o 
  -3   3   4       39.29       36.50      1.53 o 
  -2   3   4    12057.53    12496.29     95.83 o 
  -1   3   4     1405.44     1476.95     13.87 o 
   0   3   4     6211.00     6349.69     59.91 o 
   1   3   4        8.50       10.72      2.11 o 
   3   3   4       95.12       79.81      4.77 o 
   4   3   4      420.34      481.96      9.85 o 
   5   3   4      338.13      336.32      8.46 o 
   6   3   4       20.42       30.59      4.41 o 
   7   3   4        2.69        3.61      3.72 o 
   8   3   4       65.93       64.76      7.18 o 
   9   3   4       47.71       43.27      9.62 o 
 -12   4   4      140.47      127.52      8.78 o 
 -11   4   4       30.68       44.90      7.89 o 
 -10   4   4      222.73      226.61     11.75 o 
  -9   4   4       76.80       83.99      6.10 o 
  -8   4   4      464.38      477.56     11.78 o 
  -7   4   4     1039.47     1024.11     16.82 o 
  -6   4   4       89.25       98.43      3.68 o 
  -5   4   4      502.86      472.11      6.56 o 
  -4   4   4       90.53      132.29      2.61 o 
  -3   4   4     4331.84     4454.23     33.01 o 
  -2   4   4     2343.71     2419.12     19.93 o 
  -1   4   4       17.96        6.24      1.50 o 
   0   4   4      418.52      469.44      8.94 o 
   1   4   4     2324.76     2326.79     28.93 o 
   2   4   4       11.15        6.31      1.27 o 
   3   4   4       99.02      109.01      4.47 o 
   4   4   4        9.85       23.28      2.84 o 
   5   4   4      549.71      589.42     11.75 o 
   6   4   4        2.85        5.34      5.31 o 
   7   4   4      235.87      220.51      8.36 o 
   8   4   4      135.54      158.26     15.96 o 
   9   4   4       30.42       34.69      9.22 o 
 -12   5   4      128.03      142.93     11.95 o 
 -11   5   4       23.72       25.65      4.65 o 
 -10   5   4      162.58      178.77      9.02 o 
  -9   5   4       81.30       96.83      6.49 o 
  -8   5   4     1996.36     1860.01     28.91 o 
  -7   5   4      102.59      105.63      5.98 o 
  -6   5   4      774.72      722.82     14.33 o 
  -5   5   4       82.43      125.40      3.36 o 
  -4   5   4      558.31      529.04      5.16 o 
  -3   5   4     1934.78     2233.62     20.12 o 
  -2   5   4     1828.98     1816.67     13.55 o 
  -1   5   4        3.94        7.19      0.79 o 
   0   5   4      116.41       88.15      2.41 o 
   1   5   4      434.71      466.61      8.28 o 
   2   5   4     2650.34     2483.25     31.27 o 
   3   5   4        2.99        2.45      1.71 o 
   4   5   4      280.13      290.01     15.24 o 
   5   5   4      890.34      844.80     42.22 o 
   6   5   4      614.02      606.85     20.91 o 
   7   5   4        2.67        5.72      2.88 o 
   8   5   4      387.12      387.05     22.44 o 
   9   5   4      102.62      103.65     14.24 o 
 -12   6   4       44.40       41.77      7.56 o 
 -11   6   4       12.35        7.41      4.36 o 
 -10   6   4       26.29       19.04      4.03 o 
  -9   6   4       46.05       43.18      4.84 o 
  -8   6   4      184.58      176.56     11.85 o 
  -7   6   4      562.68      515.68     11.97 o 
  -6   6   4       65.82       86.73      9.30 o 
  -5   6   4       15.54       15.18      1.33 o 
  -4   6   4       82.82       89.23      2.43 o 
  -3   6   4        2.46        8.11      0.89 o 
  -2   6   4      611.12      635.23      6.71 o 
  -1   6   4     1721.26     1909.54     16.52 o 
   0   6   4      383.02      411.84      5.60 o 
   1   6   4      221.93      181.13      3.87 o 
   2   6   4        2.88        0.55      0.87 o 
   3   6   4     1318.62     1234.55     20.96 o 
   4   6   4      223.43      208.51     30.03 o 
   5   6   4      279.88      301.59     13.64 o 
   6   6   4      391.19      366.11     10.43 o 
   7   6   4      555.15      510.31     24.76 o 
   8   6   4       14.16       15.21      6.96 o 
   9   6   4       68.50       73.49     12.38 o 
 -12   7   4       29.34       13.18      8.51 o 
 -11   7   4       25.86       19.97      4.41 o 
 -10   7   4      141.26      128.59      8.07 o 
  -9   7   4        0.15        0.34      2.75 o 
  -8   7   4       11.10       10.38      2.89 o 
  -7   7   4        1.44       -1.42      2.73 o 
  -6   7   4      650.97      714.14     17.17 o 
  -5   7   4       26.23       38.19      4.79 o 
  -4   7   4       37.26       48.47      2.29 o 
  -3   7   4       28.38       28.85      1.93 o 
  -2   7   4     1572.00     1688.25     14.95 o 
  -1   7   4     1987.75     2045.68     19.51 o 
   0   7   4       49.46       41.10      2.31 o 
   1   7   4      471.54      483.83      5.93 o 
   2   7   4        0.61        0.60      1.46 o 
   3   7   4     1670.71     1697.19     30.47 o 
   4   7   4      664.42      669.53     18.29 o 
   5   7   4       40.73       40.71      4.71 o 
   6   7   4        0.97        0.82      2.89 o 
   7   7   4       61.16       64.23     10.76 o 
   8   7   4        0.09        1.56      6.14 o 
   9   7   4       20.39       25.10      9.36 o 
 -11   8   4       81.10       75.79      6.97 o 
 -10   8   4      353.37      352.39     16.12 o 
  -9   8   4      654.93      602.14     14.82 o 
  -8   8   4       74.02       79.77      7.27 o 
  -7   8   4      723.04      618.74     16.66 o 
  -6   8   4     1420.47     1461.93     67.95 o 
  -5   8   4        3.80       -0.33      1.20 o 
  -4   8   4       20.80       10.57      1.50 o 
  -3   8   4      897.04      879.54      8.70 o 
  -2   8   4       33.92       37.96      1.65 o 
  -1   8   4      353.20      363.99      5.31 o 
   0   8   4      234.63      294.09      4.09 o 
   1   8   4     1694.91     1649.10     14.53 o 
   2   8   4      725.21      694.29     11.87 o 
   3   8   4     1500.75     1483.66     27.49 o 
   4   8   4      138.40      135.01      6.77 o 
   5   8   4      274.84      291.02      8.82 o 
   6   8   4        0.92        2.53      4.79 o 
   7   8   4        0.60       -2.94      4.76 o 
   8   8   4      238.36      216.62     17.54 o 
   9   8   4       24.77       30.44     10.24 o 
 -11   9   4       33.95       39.63      5.60 o 
 -10   9   4      606.10      574.92     17.96 o 
  -9   9   4      186.15      187.68      8.31 o 
  -8   9   4     1890.91     1747.87     35.02 o 
  -7   9   4      564.32      572.98     16.14 o 
  -6   9   4      474.31      453.84     19.71 o 
  -4   9   4      452.64      439.93      6.32 o 
  -3   9   4       63.39       75.74      2.14 o 
  -2   9   4     1107.57     1039.95     10.25 o 
  -1   9   4        6.28        2.50      0.87 o 
   0   9   4      639.82      599.44      6.76 o 
   1   9   4      142.00      178.35      4.06 o 
   2   9   4     2641.61     2613.08     33.63 o 
   3   9   4        0.64        2.24      2.39 o 
   4   9   4      195.27      195.57      6.95 o 
   5   9   4        3.70        4.52      3.58 o 
   6   9   4       37.17       28.02      7.98 o 
   7   9   4      120.83      110.48     14.10 o 
   8   9   4       26.33       28.88      8.92 o 
 -11  10   4      119.47      120.00     10.88 o 
 -10  10   4       17.32       13.87      5.30 o 
  -9  10   4       29.03       31.69      6.24 o 
  -8  10   4       93.74       76.11      7.64 o 
  -7  10   4     1191.35     1130.07     36.59 o 
  -6  10   4       13.45       23.32      6.55 o 
  -5  10   4      605.47      654.71     27.72 o 
  -4  10   4      495.00      466.44      6.74 o 
  -3  10   4     1142.12     1207.36     16.24 o 
  -2  10   4      180.77      156.87      3.16 o 
  -1  10   4     1471.38     1484.17     13.93 o 
   0  10   4       36.38       41.47      1.86 o 
   1  10   4      442.72      421.38      6.10 o 
   2  10   4      170.89      170.80      5.80 o 
   3  10   4     1225.91     1176.75     19.55 o 
   4  10   4      768.35      721.91     18.75 o 
   5  10   4       53.28       48.87      8.76 o 
   6  10   4       15.34       17.28      6.60 o 
   7  10   4        0.90        0.93      6.04 o 
   8  10   4      133.12      150.10     17.26 o 
 -11  11   4       25.50       46.44     11.46 o 
 -10  11   4      416.20      449.57     13.75 o 
  -9  11   4      108.32      107.60      9.38 o 
  -8  11   4      101.79      126.46     13.81 o 
  -7  11   4        9.76        7.98      5.35 o 
  -6  11   4      459.97      446.77     20.62 o 
  -5  11   4       42.98       44.11      4.53 o 
  -4  11   4        0.20       -0.63      1.48 o 
  -3  11   4      415.03      401.08      6.85 o 
  -2  11   4      210.91      198.06      4.04 o 
  -1  11   4       19.45       27.08      1.89 o 
   0  11   4      216.58      178.28      3.55 o 
   1  11   4      929.02      928.25     10.08 o 
   2  11   4       25.07       30.15      2.77 o 
   3  11   4       30.87       45.72      4.79 o 
   4  11   4       41.92       37.39      7.79 o 
   5  11   4       36.54       45.05      8.90 o 
   6  11   4        0.59        5.20      5.39 o 
   7  11   4      171.18      190.64     18.82 o 
   8  11   4      224.72      260.93     19.99 o 
 -11  12   4       34.45       24.15     10.06 o 
 -10  12   4       87.88      101.32      9.81 o 
  -9  12   4        3.14        4.45      6.04 o 
  -8  12   4       11.99       -3.79      4.89 o 
  -7  12   4       16.80       22.25      7.17 o 
  -6  12   4      260.16      229.38     15.15 o 
  -5  12   4      377.21      378.72      7.41 o 
  -4  12   4       29.74       31.37      2.58 o 
  -3  12   4      253.12      243.82      5.33 o 
  -2  12   4       46.35       44.10      2.73 o 
  -1  12   4      218.99      224.75      4.62 o 
   0  12   4      125.75      120.73      4.40 o 
   1  12   4       82.45       82.43      3.06 o 
   2  12   4      121.87       95.34      4.91 o 
   3  12   4      160.88      162.39     11.89 o 
   4  12   4      354.60      360.69     19.32 o 
   5  12   4        4.04        5.78      5.05 o 
   6  12   4      127.13      126.02     14.83 o 
   7  12   4        4.79       10.06      6.89 o 
   8  12   4       48.05       31.01      9.62 o 
 -10  13   4        3.27       -4.34      6.75 o 
  -9  13   4       15.96       23.40      8.55 o 
  -8  13   4        0.09       -5.01      5.01 o 
  -7  13   4       83.60       87.54     11.45 o 
  -6  13   4        5.36       -0.88      4.72 o 
  -5  13   4      127.34      125.77     14.47 o 
  -4  13   4      294.71      275.28      4.53 o 
  -3  13   4      485.73      454.40      6.94 o 
  -2  13   4      299.37      296.18      5.44 o 
  -1  13   4        0.01        0.66      1.16 o 
   0  13   4      133.62      145.09      4.90 o 
   1  13   4      128.22      128.75      3.71 o 
   2  13   4      313.72      286.54     10.02 o 
   3  13   4      275.92      240.33     14.99 o 
   4  13   4      315.04      299.28     17.82 o 
   5  13   4       55.15       45.51      9.11 o 
   6  13   4       56.43       56.64     10.91 o 
   7  13   4       14.27       -0.46      6.41 o 
 -10  14   4       80.10       64.67     13.08 o 
  -9  14   4      541.36      575.13     28.90 o 
  -8  14   4      255.32      259.32     18.23 o 
  -7  14   4      187.89      206.05     15.45 o 
  -6  14   4      493.39      474.56     22.09 o 
  -5  14   4      258.08      250.90      6.41 o 
  -4  14   4       73.71       68.81      2.34 o 
  -3  14   4      311.26      303.12      5.61 o 
  -2  14   4       21.51       17.64      1.93 o 
  -1  14   4     1490.64     1437.47     15.72 o 
   0  14   4        0.16        0.83      1.20 o 
   1  14   4      236.00      242.38      5.12 o 
   2  14   4      142.17      125.57      7.06 o 
   3  14   4      130.53      126.85     12.50 o 
   4  14   4        4.81        1.01      4.59 o 
   5  14   4      397.23      426.85     23.09 o 
   6  14   4       11.28       12.67      7.71 o 
   7  14   4        0.22        0.84      6.35 o 
 -10  15   4      393.08      398.83     25.17 o 
  -9  15   4       17.20       24.77      9.51 o 
  -8  15   4        4.09        9.24      7.59 o 
  -7  15   4       32.71       28.52      8.22 o 
  -6  15   4      100.29       97.42      7.45 o 
  -5  15   4        4.65        5.33      3.51 o 
  -4  15   4       76.36       80.28      5.53 o 
  -3  15   4       78.79       85.97      3.39 o 
  -2  15   4      421.93      410.76      6.88 o 
  -1  15   4      109.41      112.20      3.62 o 
   0  15   4       26.12       31.06      2.07 o 
   1  15   4       10.25       11.45      2.04 o 
   2  15   4        0.06       -3.69      3.93 o 
   3  15   4      143.85      111.24     12.26 o 
   4  15   4      241.05      231.42     16.09 o 
   5  15   4       15.18       17.95      7.59 o 
   6  15   4      400.39      342.77     22.35 o 
   7  15   4       21.76       28.85      9.68 o 
  -9  16   4      115.61      111.68     15.10 o 
  -8  16   4       58.99       86.36     13.09 o 
  -7  16   4       82.58       85.46     12.27 o 
  -6  16   4       11.38        6.11      6.90 o 
  -5  16   4       16.13       11.97      2.62 o 
  -4  16   4       13.05        8.82      2.15 o 
  -3  16   4       14.16       10.64      1.82 o 
  -2  16   4        2.01        2.12      1.55 o 
  -1  16   4       72.70       86.09      3.49 o 
   0  16   4      497.52      463.16      7.29 o 
   1  16   4      270.76      238.24      5.92 o 
   2  16   4      133.87      116.03      7.85 o 
   3  16   4        0.27        7.79      5.46 o 
   4  16   4       14.72       10.10      6.53 o 
   5  16   4      349.98      349.82     21.36 o 
   6  16   4        2.07        6.07      7.48 o 
  -9  17   4        5.36        3.65      7.86 o 
  -8  17   4        2.19        9.65      7.91 o 
  -7  17   4      241.89      236.76     18.03 o 
  -6  17   4        1.01       -0.16      4.68 o 
  -5  17   4       15.28       11.68      4.52 o 
  -4  17   4      182.37      192.28      5.70 o 
  -3  17   4      268.34      278.04      5.70 o 
  -2  17   4      393.74      371.23      6.79 o 
  -1  17   4        0.03        1.29      1.52 o 
   0  17   4     1579.52     1474.77     17.97 o 
   1  17   4      189.10      174.98      5.30 o 
   2  17   4      347.54      343.65     12.13 o 
   3  17   4      229.53      252.73     16.73 o 
   4  17   4       21.95       32.63      8.46 o 
   5  17   4       41.56       54.71     11.37 o 
   6  17   4        4.84       13.29      8.37 o 
  -8  18   4        0.19       -1.35      6.66 o 
  -7  18   4       26.03       35.56      9.66 o 
  -6  18   4      129.53      114.67     12.06 o 
  -5  18   4      630.47      651.41     12.39 o 
  -4  18   4       14.15       11.14      3.08 o 
  -3  18   4        0.38       -0.07      1.55 o 
  -2  18   4        0.10       -1.44      1.50 o 
  -1  18   4      166.55      142.09      5.76 o 
   0  18   4       39.41       40.57      2.88 o 
   1  18   4      978.35      973.92     15.95 o 
   2  18   4       73.27       69.95      6.75 o 
   3  18   4       31.02       34.70      8.32 o 
   4  18   4        0.11        4.96      6.50 o 
   5  18   4      155.34      160.76     17.08 o 
   6  18   4       35.83       25.55     10.03 o 
  -8  19   4       28.55       24.74      9.94 o 
  -7  19   4      221.92      177.23     17.91 o 
  -6  19   4      669.69      714.54     19.67 o 
  -5  19   4      114.28      136.87      5.87 o 
  -4  19   4      706.39      727.41     12.30 o 
  -3  19   4       29.32       27.43      2.49 o 
  -2  19   4      319.41      293.71      8.13 o 
  -1  19   4       63.55       58.82      3.62 o 
   0  19   4      893.78      860.84     12.42 o 
   1  19   4      125.96      129.17      5.62 o 
   2  19   4       73.05       96.34     10.29 o 
   3  19   4      100.49       95.50      8.23 o 
   4  19   4      613.40      638.75     29.12 o 
   5  19   4        2.27        9.89      8.00 o 
  -7  20   4      102.91      117.09     15.29 o 
  -6  20   4       65.93       75.07      8.95 o 
  -5  20   4       87.82       94.13      7.85 o 
  -4  20   4        0.14       -0.37      2.22 o 
  -3  20   4      200.27      201.59      5.17 o 
  -2  20   4       35.68       38.52      3.19 o 
  -1  20   4        3.49        7.03      2.16 o 
   0  20   4       47.81       48.75      3.19 o 
   1  20   4       81.61       74.20      5.43 o 
   2  20   4        1.89        2.72      5.29 o 
   3  20   4       46.74       50.75      6.69 o 
   4  20   4       67.14       64.91     11.51 o 
  -6  21   4        0.55       -3.09      9.57 o 
  -5  21   4      158.70      142.51     11.78 o 
  -4  21   4        4.07        5.39      2.54 o 
  -3  21   4       46.50       50.65      3.39 o 
  -2  21   4       22.63       25.61      2.91 o 
  -1  21   4      144.13      142.14      5.05 o 
   0  21   4      305.01      304.73      8.73 o 
   1  21   4       14.54       12.24      3.11 o 
   2  21   4      112.44      120.35     12.21 o 
   3  21   4        0.19       -0.32      5.37 o 
   4  21   4        5.77       -0.33      7.02 o 
  -6  22   4        7.14        3.95      4.53 o 
  -5  22   4      122.03      133.40     18.01 o 
  -4  22   4       24.25       29.12      3.88 o 
  -3  22   4       26.50       20.69      3.49 o 
  -2  22   4      172.92      185.47      5.79 o 
  -1  22   4      221.19      218.25      7.34 o 
   0  22   4       31.61       35.03      4.02 o 
   1  22   4      395.92      405.72     10.19 o 
   2  22   4      155.02      162.45     14.08 o 
   3  22   4      596.55      645.97     25.70 o 
  -4  23   4       75.88       71.85      5.26 o 
  -3  23   4        0.80       -1.58      3.27 o 
  -2  23   4       63.84       61.45      5.62 o 
  -1  23   4        4.50        0.76      2.22 o 
   0  23   4      636.61      641.51     13.55 o 
   1  23   4      178.76      191.51      8.13 o 
   2  23   4      179.67      206.95     14.75 o 
  -3  24   4       78.35       82.50      5.76 o 
  -2  24   4       21.52       21.92      2.97 o 
  -1  24   4      534.92      567.51     13.78 o 
   0  24   4      177.63      189.50      7.44 o 
 -12   1   5       73.66       60.99     14.30 o 
 -11   1   5        1.02        3.52      4.02 o 
 -10   1   5       18.11       17.75      3.52 o 
  -9   1   5       24.03       21.37      2.99 o 
  -8   1   5       74.16       75.18      4.29 o 
  -7   1   5        0.76       -0.11      1.44 o 
  -6   1   5      149.79      145.94      4.42 o 
  -5   1   5        1.27        1.69      0.82 o 
  -4   1   5      604.01      658.23      8.21 o 
  -3   1   5        8.15        2.91      0.92 o 
  -2   1   5     1025.37     1014.94      8.98 o 
  -1   1   5      632.66      641.74      8.78 o 
   0   1   5     4188.04     4338.20     63.61 o 
   1   1   5        0.03       -0.94      1.55 o 
   2   1   5       40.45       29.03      3.92 o 
   3   1   5      168.00      190.32      8.35 o 
   4   1   5       95.58      104.77      6.12 o 
   5   1   5      299.11      279.97     10.44 o 
   6   1   5        8.83       12.31      3.65 o 
   7   1   5       49.27       54.34      6.25 o 
   8   1   5       55.56       60.45      7.25 o 
   9   1   5       35.95       41.89      6.82 o 
 -12   2   5        3.59        1.67      4.34 o 
 -11   2   5       30.82       28.84      4.68 o 
 -10   2   5      171.67      161.65      8.55 o 
  -9   2   5      339.36      334.24      8.37 o 
  -8   2   5      502.27      505.49      9.87 o 
  -7   2   5      954.31      927.21     15.72 o 
  -6   2   5       42.55       60.23      3.30 o 
  -5   2   5     3645.66     3623.09     33.11 o 
  -4   2   5      911.41      926.77      7.12 o 
  -3   2   5       27.71       17.89      1.34 o 
  -2   2   5      212.91      215.11      3.60 o 
  -1   2   5     4278.66     4451.38     43.27 o 
   0   2   5      290.34      264.90      3.13 o 
   1   2   5     1193.66     1188.82     30.57 o 
   2   2   5      165.08      174.45      6.92 o 
   3   2   5      762.10      742.22     17.11 o 
   4   2   5      113.18       98.27      6.80 o 
   5   2   5      295.87      297.39     10.83 o 
   6   2   5       56.51       59.08      5.97 o 
   7   2   5       40.20       48.41      6.07 o 
   8   2   5       10.58        1.72      3.19 o 
   9   2   5      130.24      128.32     15.86 o 
 -12   3   5       13.33        9.83      4.81 o 
 -11   3   5      141.48      136.07      8.36 o 
 -10   3   5      279.28      290.53     10.07 o 
  -9   3   5        5.83        6.66      2.80 o 
  -8   3   5       25.41       27.38      2.96 o 
  -7   3   5       59.58       53.46      4.11 o 
  -6   3   5     1687.42     1655.27     20.43 o 
  -5   3   5     1327.57     1365.80     13.10 o 
  -4   3   5     1308.99     1405.32     10.65 o 
  -3   3   5      613.26      740.44      7.76 o 
  -2   3   5      351.85      342.97      4.32 o 
  -1   3   5       32.44       38.24      1.85 o 
   0   3   5     3417.80     3753.24     33.40 o 
   1   3   5      995.97      950.61     14.04 o 
   2   3   5       67.02       57.18      6.58 o 
   3   3   5      309.81      292.40     13.55 o 
   4   3   5     1054.20      992.43     21.63 o 
   5   3   5     1922.51     1811.73     34.28 o 
   6   3   5      434.29      406.45     13.45 o 
   7   3   5       65.44       66.85      9.99 o 
   8   3   5       74.20       73.91     11.11 o 
   9   3   5        2.53        0.43      6.27 o 
 -12   4   5        0.63        4.55      3.76 o 
 -11   4   5       44.82       38.54      5.18 o 
 -10   4   5      260.55      240.50      9.19 o 
  -9   4   5       33.60       36.13      4.21 o 
  -8   4   5        0.60        0.56      2.13 o 
  -7   4   5     1001.77     1038.79     14.96 o 
  -6   4   5      114.75      132.74      4.20 o 
  -5   4   5     1812.93     1749.33     16.62 o 
  -4   4   5      658.97      741.52      6.31 o 
  -3   4   5       43.16       40.81      1.70 o 
  -2   4   5     2315.82     2401.79     34.23 o 
  -1   4   5      373.11      353.78      4.42 o 
   0   4   5      450.67      469.51      5.87 o 
   1   4   5        1.92       -0.48      1.18 o 
   2   4   5      267.46      259.25      8.66 o 
   3   4   5      983.83      939.78     17.59 o 
   4   4   5      138.19      143.89      7.29 o 
   5   4   5       93.10       80.04      6.65 o 
   6   4   5       55.82       58.46      5.98 o 
   7   4   5       70.25       70.79      7.07 o 
   8   4   5      168.94      150.18     16.22 o 
 -12   5   5      187.72      192.23     11.64 o 
 -11   5   5      112.70      119.77      8.12 o 
 -10   5   5      455.04      463.77     13.03 o 
  -9   5   5      305.12      311.30      9.91 o 
  -8   5   5      821.35      887.90     17.27 o 
  -7   5   5       62.17       80.91      5.27 o 
  -6   5   5      314.50      320.53      6.60 o 
  -5   5   5     1510.49     1638.52     15.44 o 
  -4   5   5       78.88       68.54      1.53 o 
  -3   5   5       91.21      103.74      2.56 o 
  -2   5   5       38.85       34.41      1.37 o 
  -1   5   5       28.68       21.28      1.21 o 
   0   5   5      352.78      363.92      5.06 o 
   1   5   5       88.12       87.02      3.70 o 
   2   5   5      325.60      331.87      6.49 o 
   3   5   5        4.85        3.82      3.38 o 
   4   5   5      448.98      526.95     16.92 o 
   5   5   5        2.05        3.46      2.88 o 
   6   5   5       25.76       36.23      5.09 o 
   7   5   5      272.99      283.84      9.95 o 
   8   5   5       22.75       32.40      9.24 o 
 -12   6   5       90.85       85.33      7.67 o 
 -11   6   5      225.58      221.36      9.81 o 
 -10   6   5        2.41        4.99      3.04 o 
  -9   6   5       31.37       39.88      4.59 o 
  -8   6   5      146.87      145.39     10.80 o 
  -7   6   5      574.07      534.35     12.15 o 
  -6   6   5        5.52        7.28      2.86 o 
  -5   6   5      589.48      646.61      7.61 o 
  -4   6   5      244.69      300.91      4.14 o 
  -3   6   5      458.75      450.34      5.46 o 
  -2   6   5     2262.04     2512.02     19.80 o 
  -1   6   5     1966.49     2013.63     32.61 o 
   0   6   5      273.72      255.14      4.18 o 
   1   6   5        5.22       12.26      1.52 o 
   2   6   5       25.27       31.38      3.63 o 
   3   6   5        4.18        6.27      2.68 o 
   4   6   5     2365.95     2350.29     61.46 o 
   5   6   5     1330.10     1294.92     27.00 o 
   6   6   5     1393.02     1353.63     28.66 o 
   7   6   5      138.87      138.44     10.44 o 
   8   6   5       29.79       41.24      9.65 o 
 -12   7   5       89.29      107.76     10.38 o 
 -11   7   5      118.93      146.48      9.18 o 
 -10   7   5      548.27      549.11     18.16 o 
  -9   7   5      391.94      359.28     12.88 o 
  -8   7   5      161.24      147.67      6.84 o 
  -7   7   5      144.45      142.54      6.26 o 
  -6   7   5     1826.05     1784.80     26.62 o 
  -5   7   5       67.95       80.05      2.45 o 
  -4   7   5     2589.80     2523.60     19.49 o 
  -3   7   5     2300.04     2484.77     19.63 o 
  -2   7   5      932.77      901.32      8.46 o 
  -1   7   5      179.67      159.39      2.63 o 
   0   7   5     1018.59     1028.82      8.84 o 
   1   7   5      416.21      436.02      7.14 o 
   2   7   5      150.15      141.21      6.49 o 
   3   7   5      169.77      166.91      7.50 o 
   4   7   5      631.49      632.28     16.30 o 
   5   7   5      684.82      653.52     17.23 o 
   6   7   5      105.46      108.15      9.17 o 
   7   7   5       12.78        4.14      6.13 o 
   8   7   5       78.55       90.10     13.81 o 
 -12   8   5       75.44       65.04      8.67 o 
 -11   8   5      449.90      422.20     14.54 o 
 -10   8   5       12.83       12.19      3.89 o 
  -9   8   5      324.93      314.44     10.49 o 
  -8   8   5       53.02       48.57      4.78 o 
  -7   8   5       41.18       50.97      4.61 o 
  -6   8   5       72.95       90.16      6.40 o 
  -5   8   5      120.00       88.75      3.19 o 
  -4   8   5       89.90       96.71      2.28 o 
  -3   8   5     1379.90     1426.81     13.28 o 
  -2   8   5        9.64       15.58      1.68 o 
  -1   8   5     1366.27     1458.62     12.42 o 
   0   8   5      804.20      764.54      7.09 o 
   1   8   5       27.16       25.87      2.12 o 
   2   8   5      696.78      647.22     15.44 o 
   3   8   5      115.46      113.30     10.75 o 
   4   8   5     1315.02     1340.42     27.13 o 
   5   8   5      180.18      177.01      8.74 o 
   6   8   5      467.99      464.01     16.07 o 
   7   8   5        7.92        7.59      6.39 o 
   8   8   5        4.67        2.60      6.71 o 
 -11   9   5        4.61       10.10      4.14 o 
 -10   9   5      361.19      349.89     11.77 o 
  -9   9   5      460.56      483.59     13.24 o 
  -8   9   5      316.35      303.18      9.88 o 
  -7   9   5       11.52        8.19      3.82 o 
  -6   9   5       76.49       56.03      4.86 o 
  -5   9   5     1811.66     1763.22     21.93 o 
  -4   9   5        9.41       12.76      1.50 o 
  -3   9   5     1137.65     1169.35     11.41 o 
  -2   9   5      512.64      515.03      6.34 o 
  -1   9   5       24.02       19.57      1.44 o 
   0   9   5     1239.77     1223.79     11.73 o 
   1   9   5      242.36      201.52      3.59 o 
   2   9   5     2944.95     2823.91     47.36 o 
   3   9   5       15.51       13.17      3.10 o 
   4   9   5     1014.01      974.89     21.73 o 
   5   9   5        4.19        2.11      4.24 o 
   6   9   5        9.82       14.96      6.85 o 
   7   9   5      142.80      163.06     17.26 o 
   8   9   5       20.78       14.76      8.13 o 
 -11  10   5       32.83       19.34      4.65 o 
 -10  10   5      260.93      273.81     10.64 o 
  -9  10   5       98.12      101.46      7.10 o 
  -8  10   5      229.57      223.33     10.66 o 
  -7  10   5      817.01      776.49     28.69 o 
  -6  10   5      407.13      396.71     11.48 o 
  -5  10   5     5928.38     5921.09     58.70 o 
  -4  10   5        2.34        0.67      1.16 o 
  -3  10   5      879.16      851.94      9.07 o 
  -2  10   5       62.01       65.92      2.37 o 
  -1  10   5        0.73       -0.90      0.90 o 
   0  10   5      526.04      525.01      6.35 o 
   1  10   5      475.40      462.82      6.50 o 
   2  10   5       18.70       24.48      3.61 o 
   3  10   5      580.54      533.48     14.41 o 
   4  10   5       32.79       38.19      5.41 o 
   5  10   5       11.87       16.86      4.48 o 
   6  10   5        0.49        5.00      5.53 o 
   7  10   5      177.09      177.30     18.02 o 
   8  10   5       83.13       70.47     12.69 o 
 -11  11   5       37.63       42.44     10.47 o 
 -10  11   5       21.34       20.29      7.22 o 
  -9  11   5      249.46      235.54     11.89 o 
  -8  11   5      417.38      379.32     20.33 o 
  -7  11   5      150.81      118.77     12.19 o 
  -6  11   5      365.54      329.58     10.55 o 
  -5  11   5        3.11        1.83      1.45 o 
  -4  11   5     1360.96     1308.04     14.03 o 
  -3  11   5      118.81      126.92      3.53 o 
  -2  11   5      154.08      137.65      3.18 o 
  -1  11   5        0.43       -0.68      0.87 o 
   0  11   5        0.13        1.87      0.98 o 
   1  11   5      681.86      599.26      7.98 o 
   2  11   5        3.91        5.88      2.63 o 
   3  11   5     1930.10     1882.06     28.74 o 
   4  11   5       49.23       57.81      6.29 o 
   5  11   5      187.55      196.99     15.11 o 
   6  11   5      319.74      339.67     21.12 o 
   7  11   5       29.38       40.58     10.30 o 
 -11  12   5       20.88       12.42      7.79 o 
 -10  12   5        5.61        3.36      4.44 o 
  -9  12   5      127.11      105.14     13.36 o 
  -8  12   5       49.70       40.81      9.01 o 
  -7  12   5      516.61      520.22     23.72 o 
  -6  12   5      545.72      530.13     14.22 o 
  -5  12   5      516.94      519.87      8.61 o 
  -4  12   5     1221.82     1187.54     13.23 o 
  -3  12   5       60.74       64.28      2.94 o 
  -2  12   5       14.14       13.91      1.54 o 
  -1  12   5      252.15      235.62      3.99 o 
   0  12   5      104.62       98.87      3.19 o 
   1  12   5     1888.06     1838.10     19.31 o 
   2  12   5      574.68      535.38     10.00 o 
   3  12   5      731.53      726.86     27.66 o 
   4  12   5      269.98      252.16     16.30 o 
   5  12   5      215.33      227.38     16.61 o 
   6  12   5       46.02       53.51     11.16 o 
   7  12   5      116.65      138.75     16.84 o 
 -10  13   5       17.71       15.55      8.54 o 
  -9  13   5       73.63       84.59     12.41 o 
  -8  13   5      108.21      110.11     13.74 o 
  -7  13   5       86.70       90.57     11.89 o 
  -6  13   5       16.31        7.63      3.34 o 
  -5  13   5        7.91        6.66      1.94 o 
  -4  13   5     1019.54      982.11     12.88 o 
  -3  13   5      219.25      218.61      4.78 o 
  -2  13   5       86.61       90.59      4.91 o 
  -1  13   5        0.01       -0.99      1.13 o 
   0  13   5      145.08      126.63      3.17 o 
   1  13   5      290.77      264.47      5.82 o 
   2  13   5        3.57        0.74      2.82 o 
   3  13   5      233.12      200.30     13.86 o 
   4  13   5       33.03       34.21      8.19 o 
   5  13   5      128.35      139.10     15.39 o 
   6  13   5      244.45      254.51     19.39 o 
   7  13   5       31.07       43.49     10.88 o 
 -10  14   5       10.39        5.34      8.55 o 
  -9  14   5       66.29       48.27     10.68 o 
  -8  14   5      305.37      282.74     19.11 o 
  -7  14   5      207.99      216.76     16.13 o 
  -6  14   5      251.00      265.26     11.52 o 
  -5  14   5       13.76       14.05      2.23 o 
  -4  14   5       49.63       50.92      2.76 o 
  -3  14   5       56.88       48.42      3.20 o 
  -2  14   5       42.64       49.81      2.78 o 
  -1  14   5      807.11      770.09      9.27 o 
   0  14   5      263.91      202.38      4.03 o 
   1  14   5       57.21       59.07      3.25 o 
   2  14   5        0.09       -1.52      2.74 o 
   3  14   5      100.22       84.37     10.75 o 
   4  14   5        8.64        8.51      6.14 o 
   5  14   5      137.83      133.72     15.40 o 
   6  14   5       22.76       23.28      8.51 o 
   7  14   5        1.90        0.01      6.93 o 
 -10  15   5       48.48       54.99      8.18 o 
  -9  15   5       32.26       10.25      7.71 o 
  -8  15   5      174.47      165.40     16.98 o 
  -7  15   5      292.17      329.70     19.88 o 
  -6  15   5       12.80       13.86      3.92 o 
  -5  15   5       16.48        9.85      2.14 o 
  -4  15   5      132.83      135.75      4.23 o 
  -3  15   5       70.87       74.95      3.39 o 
  -2  15   5        7.85       18.53      2.56 o 
  -1  15   5        0.40       -1.32      1.32 o 
   0  15   5      373.11      410.52      6.08 o 
   1  15   5      125.87       88.19      4.28 o 
   2  15   5      588.62      570.61     15.38 o 
   3  15   5       30.47       37.53      8.04 o 
   4  15   5      213.47      202.03     15.85 o 
   5  15   5        0.02        9.99      6.50 o 
   6  15   5      190.72      202.59     20.05 o 
  -9  16   5      130.84      136.48     16.69 o 
  -8  16   5       14.57       13.31      8.11 o 
  -7  16   5      866.92      990.68     36.91 o 
  -6  16   5        3.70        1.12      7.66 o 
  -5  16   5       76.75       82.84      4.25 o 
  -4  16   5        0.07        0.14      1.40 o 
  -3  16   5       82.29       77.24      3.50 o 
  -2  16   5      163.61      142.80      4.23 o 
  -1  16   5       25.35       35.64      2.56 o 
   0  16   5        6.61        5.76      1.85 o 
   1  16   5      307.25      333.00      8.04 o 
   2  16   5      123.87      121.35      8.12 o 
   3  16   5      755.16      777.80     30.23 o 
   4  16   5        1.48       -0.49      5.51 o 
   5  16   5      173.90      158.35     17.12 o 
   6  16   5        0.11        3.45      7.14 o 
  -9  17   5       37.49       43.21     10.92 o 
  -8  17   5      677.38      713.84     31.98 o 
  -7  17   5       94.80      102.82     13.48 o 
  -6  17   5      578.90      565.70     16.40 o 
  -5  17   5        0.04       -1.02      1.91 o 
  -4  17   5       50.64       53.97      2.81 o 
  -3  17   5      103.20       97.75      4.86 o 
  -2  17   5      374.95      369.48      6.89 o 
  -1  17   5       54.69       41.42      4.00 o 
   0  17   5        1.23        2.19      1.54 o 
   1  17   5      111.94      112.63      5.15 o 
   2  17   5      344.45      313.15     12.66 o 
   3  17   5      211.32      220.53     16.01 o 
   4  17   5      274.29      296.84     19.68 o 
   5  17   5       18.34       14.50      7.76 o 
  -8  18   5        0.58       -3.99      6.52 o 
  -7  18   5       53.62       59.40     11.45 o 
  -6  18   5       86.73       99.36      8.22 o 
  -5  18   5        0.86       -1.70      2.06 o 
  -4  18   5        3.72        3.51      2.60 o 
  -3  18   5      184.42      178.60      7.60 o 
  -2  18   5        7.94       10.11      1.99 o 
  -1  18   5      678.13      680.64     13.21 o 
   0  18   5       48.19       46.68      3.93 o 
   1  18   5       69.84       71.99      5.08 o 
   2  18   5        4.47       12.66      4.24 o 
   3  18   5       10.09       12.34      6.28 o 
   4  18   5        0.74        2.51      6.20 o 
   5  18   5       82.69       79.52     13.64 o 
  -8  19   5      221.81      248.77     19.42 o 
  -7  19   5       12.21       -4.75      6.00 o 
  -6  19   5      482.14      516.04     16.27 o 
  -5  19   5      143.73      161.35      7.67 o 
  -4  19   5      272.89      263.70      7.10 o 
  -3  19   5       20.43       21.78      2.44 o 
  -2  19   5       86.61       84.76      3.97 o 
  -1  19   5      556.46      530.37      9.49 o 
   0  19   5      130.79      129.86      8.31 o 
   1  19   5      233.96      236.42      8.28 o 
   2  19   5       70.49       72.12      9.55 o 
   3  19   5        0.08       -2.43      5.21 o 
   4  19   5       99.45       94.13     13.38 o 
  -7  20   5      725.33      729.87     20.71 o 
  -6  20   5        0.61        8.85      4.42 o 
  -5  20   5      140.22      133.53      7.84 o 
  -4  20   5       74.68       85.58      4.85 o 
  -3  20   5      630.03      619.50      9.76 o 
  -2  20   5      627.13      616.82     10.69 o 
  -1  20   5       15.85       18.01      2.54 o 
   0  20   5      349.72      332.56      8.93 o 
   1  20   5       45.84       47.48      4.76 o 
   2  20   5      311.90      354.45     17.88 o 
   4  20   5        1.61        3.94      6.49 o 
  -7  21   5      147.47      158.13     17.65 o 
  -6  21   5      163.78      153.52      9.88 o 
  -5  21   5       99.54       98.58      7.56 o 
  -4  21   5      814.07      853.14     14.22 o 
  -3  21   5        5.97        7.45      2.25 o 
  -2  21   5      254.45      255.95      6.72 o 
  -1  21   5      217.43      216.01      6.04 o 
   0  21   5       49.89       52.94      4.51 o 
   1  21   5       57.60       57.73      5.88 o 
   2  21   5      557.35      541.28     22.91 o 
   3  21   5       58.77       56.35      9.32 o 
  -6  22   5       39.74       32.75      5.95 o 
  -5  22   5        0.25        3.27      3.09 o 
  -4  22   5        3.62        4.39      3.39 o 
  -3  22   5      913.28      971.24     14.40 o 
  -2  22   5       10.99        9.12      2.53 o 
  -1  22   5      128.61      123.81      4.98 o 
   0  22   5      164.55      155.68      6.82 o 
   1  22   5      189.76      205.43      9.90 o 
   2  22   5       45.53       45.41      8.81 o 
  -4  23   5        0.04        1.14      2.92 o 
  -3  23   5       14.89       21.96      2.86 o 
  -2  23   5       40.04       40.77      3.54 o 
  -1  23   5        6.57       -1.97      3.19 o 
   0  23   5       26.64       23.94      5.07 o 
   1  23   5        3.70        1.96      4.17 o 
 -12   0   6       10.43       10.84      7.02 o 
 -11   0   6     1302.26     1268.63     42.67 o 
 -10   0   6       40.30       37.69      5.38 o 
  -9   0   6     1217.87     1194.73     25.32 o 
  -8   0   6     1630.85     1597.91     30.14 o 
  -6   0   6     3003.15     3310.54     40.49 o 
  -5   0   6     5638.04     5947.01     68.82 o 
  -4   0   6      825.11      820.13     10.47 o 
  -3   0   6      816.86      845.08     10.79 o 
  -2   0   6        1.64        0.71      1.67 o 
  -1   0   6      260.56      272.43      4.52 o 
   1   0   6      345.53      499.66     18.25 o 
   2   0   6      172.32      133.97      9.34 o 
   3   0   6       70.76       67.04      8.01 o 
   4   0   6      590.26      590.64     22.76 o 
   5   0   6      831.26      761.71     27.49 o 
   6   0   6       51.16       45.28      7.94 o 
   7   0   6        0.78        2.04      5.08 o 
   8   0   6      130.29      130.48     14.28 o 
 -12   1   6       11.14       12.33      5.13 o 
 -11   1   6       41.48       32.85      5.77 o 
 -10   1   6       39.33       41.53      4.64 o 
  -9   1   6      779.01      771.92     14.11 o 
  -8   1   6      463.79      436.89      9.00 o 
  -7   1   6      690.56      679.25     15.18 o 
  -6   1   6       91.70       88.98      2.83 o 
  -5   1   6      111.67       98.60      2.63 o 
  -4   1   6       69.94       45.91      1.65 o 
  -3   1   6      979.82     1025.15      8.87 o 
  -2   1   6      135.16      148.25      3.10 o 
  -1   1   6      103.76      131.58      3.15 o 
   0   1   6      112.17       79.28      2.85 o 
   1   1   6       79.95       48.40     20.86 o 
   2   1   6      760.14      794.14     27.51 o 
   3   1   6      135.95      110.81      6.55 o 
   4   1   6       37.04       38.81      6.04 o 
   5   1   6      548.78      561.07     16.20 o 
   6   1   6      100.28      105.23      8.28 o 
   7   1   6      949.54      958.40     24.31 o 
   8   1   6        0.39       -3.65      6.40 o 
 -12   2   6        3.17       -1.27      5.21 o 
 -11   2   6      126.59      127.28      8.08 o 
 -10   2   6      343.75      339.16     10.71 o 
  -9   2   6       34.40       34.51      3.43 o 
  -8   2   6        9.57        9.02      2.17 o 
  -7   2   6       87.51      110.93      4.84 o 
  -6   2   6       32.50       24.97      1.82 o 
  -5   2   6      137.95      169.60      2.79 o 
  -4   2   6       54.22       45.44      1.64 o 
  -3   2   6     1041.52     1118.46     10.86 o 
  -2   2   6       11.24       21.41      1.38 o 
  -1   2   6      509.90      542.84      6.51 o 
   0   2   6     5311.92     5763.50     57.37 o 
   1   2   6      386.89      415.22     11.67 o 
   3   2   6       16.40       13.12      3.05 o 
   4   2   6       26.47       33.01      4.57 o 
   5   2   6       49.02       71.12      6.79 o 
   6   2   6      321.00      297.56     11.94 o 
   7   2   6      161.49      141.43      9.99 o 
   8   2   6      203.49      197.33      9.49 o 
 -12   3   6       50.80       53.05      7.42 o 
 -11   3   6        0.00       -1.40      3.13 o 
 -10   3   6       23.96       31.18      4.65 o 
  -9   3   6       11.89       12.20      3.09 o 
  -8   3   6       74.39       68.14      5.77 o 
  -7   3   6       99.49      103.22      4.35 o 
  -6   3   6      898.80     1003.26     11.52 o 
  -5   3   6      427.71      446.87      4.61 o 
  -4   3   6      954.11     1026.56      8.87 o 
  -3   3   6      526.90      575.83      6.66 o 
  -2   3   6      396.89      471.02      5.62 o 
  -1   3   6      311.16      326.99      4.40 o 
   0   3   6      256.73      343.26      5.99 o 
   1   3   6       27.29       34.07      2.74 o 
   3   3   6       78.73       82.54      6.28 o 
   4   3   6      218.13      213.24      9.12 o 
   5   3   6       75.31       73.33      6.64 o 
   6   3   6      774.41      775.08     26.54 o 
   7   3   6       81.68       83.81      7.96 o 
   8   3   6      201.21      220.66     11.84 o 
 -12   4   6        0.60        4.79      3.42 o 
 -11   4   6       59.68       55.54      5.77 o 
 -10   4   6      128.85      111.18      8.58 o 
  -9   4   6       23.88       26.22      3.73 o 
  -8   4   6       10.38        4.19      2.35 o 
  -7   4   6      550.42      519.58      9.60 o 
  -6   4   6       34.30       27.67      2.20 o 
  -5   4   6      868.24      825.58      7.89 o 
  -4   4   6       16.41        5.66      0.92 o 
  -3   4   6     2224.85     2236.74     21.02 o 
  -2   4   6     3157.04     3437.48     24.66 o 
  -1   4   6     1094.23     1122.39     11.01 o 
   0   4   6      412.47      457.56      5.05 o 
   1   4   6      342.36      318.57      7.23 o 
   3   4   6       16.69        6.86      2.49 o 
   4   4   6       98.11       94.38      9.73 o 
   5   4   6        4.87        2.23      2.87 o 
   6   4   6      109.03      118.57      8.65 o 
   7   4   6      243.13      244.24     11.34 o 
   8   4   6      455.47      445.29     17.37 o 
 -12   5   6       34.41       37.98      5.64 o 
 -11   5   6      140.46      131.04      8.34 o 
 -10   5   6        1.12        6.44      3.03 o 
  -9   5   6      713.34      652.89     16.17 o 
  -8   5   6      680.80      663.75     14.41 o 
  -7   5   6        0.02        1.39      2.02 o 
  -6   5   6     1274.46     1344.38     15.21 o 
  -5   5   6       73.14       80.20      2.27 o 
  -4   5   6     6909.44     7373.61     54.19 o 
  -3   5   6     3285.47     3366.28     30.38 o 
  -2   5   6     8337.92     9000.23     65.55 o 
  -1   5   6      291.44      285.52      4.21 o 
   0   5   6     1158.50     1184.16     11.04 o 
   1   5   6      697.76      673.55      9.59 o 
   2   5   6       26.09       29.72      4.18 o 
   3   5   6     1316.45     1197.99     25.36 o 
   4   5   6       69.94       77.27      6.63 o 
   5   5   6       44.59       47.94      5.58 o 
   6   5   6       14.80       23.41      7.94 o 
   7   5   6      139.13      154.59      8.08 o 
   8   5   6       51.60       58.48     11.13 o 
 -12   6   6      185.55      175.04     10.34 o 
 -11   6   6       23.62       30.44      4.85 o 
 -10   6   6      149.10      135.40      8.08 o 
  -9   6   6      175.97      205.36      8.29 o 
  -8   6   6      190.12      216.89      7.93 o 
  -7   6   6      389.54      385.31     11.02 o 
  -6   6   6       28.42       35.10      2.77 o 
  -5   6   6     1358.78     1396.93     12.57 o 
  -4   6   6      930.96      952.61      9.54 o 
  -3   6   6      185.83      182.33      3.17 o 
  -2   6   6     4295.02     4640.98     35.04 o 
  -1   6   6      195.20      202.07      3.50 o 
   0   6   6      460.20      520.00      5.98 o 
   1   6   6        3.12       12.06      2.20 o 
   2   6   6      537.94      542.19     14.33 o 
   3   6   6     1422.23     1427.30     28.42 o 
   4   6   6        2.52        5.89      2.91 o 
   5   6   6       31.28       24.46      4.46 o 
   6   6   6       11.55       10.65      4.31 o 
   7   6   6        0.52        0.89      3.69 o 
   8   6   6       54.09       32.71      9.71 o 
 -12   7   6       42.43       37.68     14.01 o 
 -11   7   6        4.77        1.21      3.54 o 
 -10   7   6       73.79       85.58      6.76 o 
  -9   7   6       30.50       25.52      5.17 o 
  -8   7   6       24.44       31.31      4.73 o 
  -7   7   6      245.09      225.64      8.40 o 
  -6   7   6      292.79      299.21     10.82 o 
  -5   7   6       30.57       39.76      1.98 o 
  -4   7   6        2.26        4.81      1.00 o 
  -3   7   6       47.55       49.40      1.92 o 
  -2   7   6      299.68      307.98      4.19 o 
  -1   7   6     1726.93     1806.75     19.62 o 
   0   7   6       81.29       71.54      2.53 o 
   1   7   6        0.61        0.37      1.70 o 
   2   7   6       62.96       63.46      5.37 o 
   3   7   6     1585.63     1552.31     30.26 o 
   4   7   6        8.10       10.57      5.71 o 
   5   7   6      413.40      448.34     14.47 o 
   6   7   6        2.01        2.34      4.84 o 
   7   7   6       66.31       82.29     10.73 o 
   8   7   6        4.73        6.14      7.19 o 
 -12   8   6        2.57        2.55      4.80 o 
 -11   8   6        4.60        7.75      3.82 o 
 -10   8   6       10.16        3.70      3.21 o 
  -9   8   6        7.07        9.52      3.42 o 
  -8   8   6        2.30       -0.31      2.20 o 
  -7   8   6      436.40      438.36     12.12 o 
  -6   8   6        0.31        1.07      1.80 o 
  -5   8   6       11.18        3.51      1.39 o 
  -4   8   6       24.15       25.01      1.74 o 
  -3   8   6     2120.63     2277.43     28.40 o 
  -2   8   6      714.42      710.08      9.25 o 
  -1   8   6      562.93      574.88      6.92 o 
   0   8   6       18.70       24.71      1.77 o 
   1   8   6        6.59        9.92      2.23 o 
   2   8   6     1166.81     1112.09     23.22 o 
   3   8   6      249.94      253.79     15.99 o 
   4   8   6     1094.73     1086.92     24.28 o 
   5   8   6       28.04       18.63      4.18 o 
   6   8   6      226.35      241.77     13.64 o 
   7   8   6      175.19      170.64     17.83 o 
 -12   9   6      458.67      482.33     26.73 o 
 -11   9   6       46.41       51.36      6.13 o 
 -10   9   6      105.51      122.75     10.05 o 
  -9   9   6       47.63       34.69      4.59 o 
  -8   9   6       13.69       10.81      3.71 o 
  -7   9   6      674.58      657.19     17.42 o 
  -6   9   6      453.58      448.66     10.03 o 
  -5   9   6      262.08      270.97      5.64 o 
  -4   9   6      129.24      135.46      3.68 o 
  -3   9   6     1455.08     1513.19     14.50 o 
  -2   9   6      638.34      563.23      8.85 o 
  -1   9   6      659.57      663.82      8.68 o 
   0   9   6      134.24      141.58      3.53 o 
   1   9   6        1.46        3.33      1.95 o 
   2   9   6      175.49      168.90     11.09 o 
   3   9   6      525.20      519.91     14.86 o 
   4   9   6       20.29       26.74     11.18 o 
   5   9   6       48.38       64.06      9.51 o 
   6   9   6      284.27      276.48     13.06 o 
   7   9   6      157.48      145.66     16.69 o 
 -11  10   6       31.03       35.31      6.59 o 
 -10  10   6       81.60       80.30      6.98 o 
  -9  10   6      135.11      133.17      8.03 o 
  -8  10   6      128.56      119.74      8.90 o 
  -7  10   6       13.12       11.97      3.58 o 
  -6  10   6       95.03       86.64      6.14 o 
  -5  10   6      243.31      261.15      5.19 o 
  -4  10   6      787.24      736.86     10.52 o 
  -3  10   6      448.87      431.32      6.53 o 
  -2  10   6      380.73      362.90      5.29 o 
  -1  10   6     1185.37     1174.43     15.67 o 
   0  10   6      728.94      653.26      8.73 o 
   1  10   6      819.47      843.44     20.19 o 
   2  10   6      170.24      155.39      7.69 o 
   3  10   6       99.43      105.64      7.50 o 
   4  10   6       26.27       26.83      8.16 o 
   5  10   6      123.10      107.78      8.95 o 
   6  10   6      590.67      597.00     28.66 o 
   7  10   6       42.05       43.38     10.53 o 
 -11  11   6      120.75      118.05     22.47 o 
 -10  11   6      144.77      158.75     11.61 o 
  -9  11   6       28.27       27.99      5.74 o 
  -8  11   6       16.99       12.61      4.00 o 
  -7  11   6       22.58       39.76      8.20 o 
  -6  11   6       94.91      100.66      6.48 o 
  -5  11   6      378.14      372.01      6.44 o 
  -4  11   6     1484.73     1434.97     20.32 o 
  -3  11   6      348.20      353.85      6.92 o 
  -2  11   6        1.38        3.41      1.07 o 
  -1  11   6       96.60       96.67      3.27 o 
   0  11   6      429.13      430.59      6.83 o 
   1  11   6     1371.61     1375.44     21.23 o 
   2  11   6       26.54       22.49      3.88 o 
   3  11   6       42.62       47.60      5.80 o 
   4  11   6       17.76       24.32      4.71 o 
   5  11   6       37.53       55.13      9.08 o 
   6  11   6      182.33      191.59     18.80 o 
   7  11   6        0.30        2.80      7.05 o 
 -11  12   6      411.36      450.39     18.24 o 
 -10  12   6        0.06       -0.87      5.49 o 
  -9  12   6       69.45       60.23      7.40 o 
  -8  12   6       42.88       44.40      5.96 o 
  -7  12   6      125.80      104.80     12.20 o 
  -6  12   6      615.12      626.82     15.79 o 
  -5  12   6       41.32       51.52      3.23 o 
  -4  12   6       41.06       33.20      2.37 o 
  -3  12   6      129.30      135.72      3.92 o 
  -2  12   6        2.49        3.95      1.25 o 
  -1  12   6      436.60      432.48      6.20 o 
   0  12   6      534.03      503.44      9.20 o 
   1  12   6      140.66      131.19      8.32 o 
   2  12   6       67.63       55.54      5.54 o 
   3  12   6      268.86      251.49     16.66 o 
   4  12   6      265.08      280.55     12.31 o 
   5  12   6       11.38        6.48      6.02 o 
   6  12   6        9.46       12.78      7.48 o 
   7  12   6       31.21       31.21      9.99 o 
 -11  13   6        2.02        0.55      6.62 o 
 -10  13   6      130.87      134.83     11.15 o 
  -9  13   6      135.62      170.18     11.64 o 
  -8  13   6        0.31        2.60      6.03 o 
  -7  13   6      226.32      232.74     16.28 o 
  -6  13   6      158.24      159.39      8.02 o 
  -5  13   6      568.18      546.12      9.40 o 
  -4  13   6      210.53      216.49      4.80 o 
  -3  13   6      104.06      106.35      4.59 o 
  -2  13   6      131.00      129.78      4.51 o 
  -1  13   6      472.14      529.82      6.66 o 
   0  13   6      434.51      464.28      6.89 o 
   1  13   6        1.36        1.93      1.26 o 
   2  13   6      398.98      398.49     10.61 o 
   3  13   6      151.96      174.81     13.85 o 
   4  13   6       58.60       46.84      9.31 o 
   5  13   6      898.91      978.36     38.24 o 
   6  13   6      163.69      131.09     16.24 o 
 -10  14   6       93.92      113.46     10.50 o 
  -9  14   6      197.81      185.90     11.50 o 
  -8  14   6       83.92       85.44     12.22 o 
  -7  14   6        0.33        0.54      5.21 o 
  -6  14   6      444.98      418.97     13.10 o 
  -5  14   6      120.69      118.72      4.63 o 
  -4  14   6      554.30      539.73      8.19 o 
  -3  14   6      477.35      514.51      8.06 o 
  -2  14   6       77.73       60.55      3.10 o 
  -1  14   6       10.86       17.96      1.77 o 
   0  14   6       20.42       28.42      2.35 o 
   1  14   6      128.22      130.96      5.33 o 
   2  14   6      170.42      180.91     13.23 o 
   3  14   6      585.04      616.70     26.33 o 
   4  14   6      483.36      535.27     25.80 o 
   5  14   6       44.97       66.44     11.63 o 
   6  14   6      451.55      505.68     27.69 o 
 -10  15   6      134.44      132.88     11.36 o 
  -9  15   6        9.08       13.73      5.10 o 
  -8  15   6       51.00       45.46     10.18 o 
  -7  15   6       36.46       57.12     10.09 o 
  -6  15   6        0.51        1.11      3.06 o 
  -5  15   6        9.62        9.01      2.25 o 
  -4  15   6       74.27       74.45      4.50 o 
  -3  15   6      269.99      242.81      5.55 o 
  -2  15   6      452.03      387.58      6.93 o 
  -1  15   6      685.06      678.38      9.53 o 
   0  15   6       85.08       95.54      3.81 o 
   1  15   6      153.23      150.55      4.76 o 
   2  15   6      199.61      195.98     14.12 o 
   3  15   6       28.21       12.42      6.37 o 
   4  15   6       16.40       21.81      7.83 o 
   5  15   6      435.82      488.26     26.14 o 
   6  15   6        0.64        4.64      6.87 o 
  -9  16   6       84.94       95.77      9.70 o 
  -8  16   6       22.28       19.99      8.05 o 
  -7  16   6      216.43      222.57     10.52 o 
  -6  16   6       61.55       77.77      6.84 o 
  -5  16   6        0.05        0.15      2.48 o 
  -4  16   6      269.76      245.41      5.42 o 
  -3  16   6      133.93      150.22      5.31 o 
  -2  16   6        2.85        0.82      1.58 o 
  -1  16   6       61.67       41.39      2.71 o 
   0  16   6       51.14       46.04      3.33 o 
   1  16   6       42.68       39.19      5.13 o 
   2  16   6        9.14        9.17      5.55 o 
   3  16   6       23.89       27.34      7.91 o 
   4  16   6       14.75       18.52      7.87 o 
   5  16   6       21.19       20.37      8.63 o 
  -9  17   6       20.00       12.65      9.13 o 
  -8  17   6      167.71      172.23     17.55 o 
  -7  17   6       37.26       42.65      7.85 o 
  -6  17   6      232.75      232.36     10.46 o 
  -5  17   6       11.22        8.02      2.35 o 
  -4  17   6      503.65      484.50      8.03 o 
  -3  17   6      394.40      382.69      7.20 o 
  -2  17   6     1250.25     1200.02     14.77 o 
  -1  17   6       76.77       70.50      3.43 o 
   0  17   6       51.10       44.03      3.74 o 
   1  17   6       40.28       34.96      5.17 o 
   2  17   6      228.75      253.19     10.91 o 
   3  17   6      101.78       99.14     12.89 o 
   4  17   6       54.33       56.63     11.02 o 
   5  17   6        0.30       -1.48      6.19 o 
  -9  18   6       53.33       53.50     12.26 o 
  -8  18   6        3.90        3.25      6.58 o 
  -7  18   6      152.13      154.82      9.74 o 
  -6  18   6      264.74      274.67     14.38 o 
  -5  18   6      149.68      159.91      5.76 o 
  -4  18   6      104.92      117.82      4.20 o 
  -3  18   6      180.92      182.75      5.06 o 
  -2  18   6      415.07      428.05      7.95 o 
  -1  18   6      222.89      206.86      5.60 o 
   0  18   6      566.86      563.59     11.58 o 
   1  18   6      199.56      210.64     13.52 o 
   2  18   6        4.61        4.82      6.38 o 
   3  18   6       11.60       15.86      7.18 o 
   4  18   6        5.04       16.01      7.81 o 
  -8  19   6       12.16        1.94      7.83 o 
  -7  19   6        0.05        2.04      4.18 o 
  -6  19   6        6.05       13.71      8.90 o 
  -5  19   6      437.49      461.43      9.65 o 
  -4  19   6      189.06      189.48      5.03 o 
  -3  19   6      219.61      243.20      5.90 o 
  -2  19   6      663.59      675.50     10.35 o 
  -1  19   6       92.87       97.19      4.31 o 
   0  19   6      407.30      391.02      9.53 o 
   1  19   6       39.61       40.68      7.78 o 
   2  19   6        2.68        6.06      6.14 o 
   3  19   6        9.44        6.95      6.91 o 
   4  19   6       36.95       25.37      9.06 o 
  -7  20   6       23.59       21.51      5.43 o 
  -6  20   6       36.74       35.30      5.84 o 
  -5  20   6       66.00       76.42      5.81 o 
  -4  20   6      369.78      382.39      7.24 o 
  -3  20   6        0.07       -1.85      1.85 o 
  -2  20   6       96.22       81.69      5.19 o 
  -1  20   6       88.40       90.41      4.23 o 
   0  20   6      359.11      334.38      8.99 o 
   1  20   6       11.13       16.98      6.41 o 
   2  20   6       30.95       35.35      8.17 o 
  -6  21   6       51.00       44.45      6.51 o 
  -5  21   6       27.09       24.16      3.61 o 
  -4  21   6        0.07       -2.30      2.30 o 
  -3  21   6       49.39       46.50      4.23 o 
  -2  21   6        6.92       11.72      2.52 o 
  -1  21   6       25.61       35.08      4.08 o 
   0  21   6        5.25        3.86      2.79 o 
   1  21   6        5.48       11.96      6.44 o 
   2  21   6      119.83      136.83     13.16 o 
  -5  22   6      136.63      132.49      9.70 o 
  -4  22   6       10.61       14.96      3.50 o 
  -3  22   6      278.94      276.72      7.11 o 
  -2  22   6       55.92       59.73      4.06 o 
  -1  22   6      923.70      958.62     23.58 o 
   0  22   6       14.00       14.37      7.17 o 
   1  22   6      323.17      304.32     17.16 o 
  -4  23   6      203.70      221.75      8.00 o 
  -3  23   6        0.03       -1.64      2.17 o 
  -2  23   6      720.50      784.17     20.79 o 
  -1  23   6        0.20       -2.75      2.75 o 
   0  23   6      530.20      551.80     12.41 o 
 -12   1   7      290.39      294.32     14.06 o 
 -11   1   7        2.00        4.28      4.19 o 
 -10   1   7      175.41      173.03      7.67 o 
  -9   1   7        4.74        4.82      2.19 o 
  -8   1   7      539.31      534.45     14.02 o 
  -7   1   7      477.58      461.32      8.91 o 
  -6   1   7        3.97        2.04      1.08 o 
  -5   1   7       24.13       17.59      1.26 o 
  -4   1   7       10.55       17.71      1.27 o 
  -3   1   7      395.79      373.09      4.84 o 
  -2   1   7      291.97      291.66      7.84 o 
  -1   1   7      942.47      955.21     11.21 o 
   0   1   7       16.85       19.75      3.25 o 
   1   1   7      127.06       89.16      9.05 o 
   2   1   7      264.67      251.40      9.65 o 
   3   1   7      590.90      557.25     15.77 o 
   4   1   7      158.58      127.51      8.19 o 
   5   1   7       54.84       48.81      8.82 o 
   6   1   7       60.03       64.65      6.90 o 
   7   1   7       22.15       25.85      5.29 o 
   8   1   7       23.46       25.15      5.78 o 
 -12   2   7       69.90       65.00      8.40 o 
 -11   2   7      163.93      159.89      8.16 o 
 -10   2   7       93.62       87.19      6.31 o 
  -9   2   7     1022.67     1001.30     15.91 o 
  -8   2   7      211.68      218.45      6.22 o 
  -7   2   7      574.31      591.84     11.81 o 
  -6   2   7      435.67      384.32      5.80 o 
  -5   2   7       94.88      124.25      2.50 o 
  -4   2   7      118.55      121.64      2.88 o 
  -3   2   7      472.26      468.69      5.62 o 
  -2   2   7      351.68      307.30      5.17 o 
  -1   2   7       86.52       97.66      2.16 o 
   0   2   7      498.71      522.74      8.29 o 
   2   2   7      285.40      246.71     13.44 o 
   3   2   7       17.36        7.86      2.82 o 
   4   2   7       56.59       54.29      5.80 o 
   5   2   7       26.93       29.41      4.75 o 
   6   2   7      124.95      118.65      9.14 o 
   7   2   7       15.33       15.68      4.64 o 
 -12   3   7       73.97       80.55      9.58 o 
 -11   3   7      137.87      145.59      8.59 o 
 -10   3   7       95.51      102.21      9.29 o 
  -9   3   7      431.69      397.77     11.04 o 
  -8   3   7      443.02      415.88      8.77 o 
  -7   3   7      532.45      485.73     23.91 o 
  -6   3   7       11.96        8.02      1.84 o 
  -5   3   7       24.27       24.03      1.38 o 
  -4   3   7       84.44       98.68      2.68 o 
  -3   3   7       64.04       67.97      2.16 o 
  -2   3   7        1.62       -0.64      0.64 o 
  -1   3   7      143.88      128.21      3.81 o 
   0   3   7       25.21       22.62      2.04 o 
   1   3   7      873.65      768.84     95.50 o 
   2   3   7        0.01       -0.12      1.44 o 
   3   3   7      967.77     1008.78     23.03 o 
   4   3   7       14.05       18.77      5.01 o 
   5   3   7       59.26       58.59      6.35 o 
   6   3   7       21.86       24.73      5.12 o 
   7   3   7       72.21       71.88      7.61 o 
 -12   4   7       10.95       11.88      4.14 o 
 -11   4   7      195.35      199.17      8.97 o 
 -10   4   7      326.66      313.67     11.71 o 
  -9   4   7      957.94      950.93     18.72 o 
  -8   4   7        0.04        0.48      2.22 o 
  -7   4   7      266.47      280.62      6.73 o 
  -6   4   7      141.21      137.39      3.66 o 
  -5   4   7      129.95      147.25      2.76 o 
  -4   4   7       55.74       56.36      2.28 o 
  -3   4   7      130.27      117.74      3.66 o 
  -2   4   7       97.37       83.51      2.47 o 
  -1   4   7       26.11       27.07      1.52 o 
   0   4   7     1040.18     1020.63     13.39 o 
   1   4   7       25.14       21.60      4.62 o 
   2   4   7       46.15       46.60      5.08 o 
   3   4   7      450.59      427.94     13.43 o 
   4   4   7      257.56      251.64     10.55 o 
   5   4   7     1252.65     1289.39     28.70 o 
   6   4   7        4.67       13.68      7.91 o 
   7   4   7       52.67       57.20      7.00 o 
 -12   5   7       19.74       18.00      4.45 o 
 -11   5   7        1.82        1.74      3.30 o 
 -10   5   7       31.67       24.65      5.32 o 
  -9   5   7       97.20       88.10      6.23 o 
  -8   5   7       65.59       68.86      5.26 o 
  -7   5   7       72.95       85.50      5.43 o 
  -6   5   7      198.55      191.15      4.47 o 
  -5   5   7      227.22      219.67      3.91 o 
  -4   5   7      412.81      417.93      5.75 o 
  -3   5   7     1125.21     1198.75     11.74 o 
  -2   5   7      472.49      500.33      5.80 o 
  -1   5   7       46.51       38.57      2.01 o 
   0   5   7      118.01       98.20      3.76 o 
   1   5   7       20.83       21.46      3.59 o 
   2   5   7        1.02        0.38      2.20 o 
   3   5   7      232.06      212.25      9.37 o 
   4   5   7       34.94       25.04      4.39 o 
   5   5   7      152.63      153.63     10.30 o 
   6   5   7       36.46       44.15     10.31 o 
   7   5   7        4.34       -1.33      4.87 o 
 -12   6   7        7.92        8.84      4.26 o 
 -11   6   7      167.55      149.61      9.04 o 
 -10   6   7      342.70      333.96     11.18 o 
  -9   6   7      275.44      276.83     17.82 o 
  -8   6   7      254.55      251.34      8.51 o 
  -7   6   7      212.22      199.66      7.23 o 
  -6   6   7       69.11       72.11      4.57 o 
  -5   6   7      862.77      843.58      8.41 o 
  -4   6   7     2432.23     2501.30     23.93 o 
  -3   6   7       26.17       34.88      1.80 o 
  -2   6   7      654.22      635.46      6.86 o 
  -1   6   7       43.37       51.33      2.04 o 
   0   6   7     1671.05     1671.17     16.91 o 
   1   6   7      195.31      201.15      8.44 o 
   2   6   7     2132.09     2074.99     40.40 o 
   3   6   7      958.25      938.96     22.03 o 
   4   6   7      455.27      474.71     15.10 o 
   5   6   7      500.98      490.14     24.88 o 
   6   6   7      494.08      513.87     16.83 o 
   7   6   7       90.76       97.75     12.29 o 
 -12   7   7      183.71      198.97     11.10 o 
 -11   7   7      189.19      209.47      9.54 o 
 -10   7   7      459.70      472.20     13.40 o 
  -9   7   7      236.64      228.62     10.81 o 
  -8   7   7      633.79      593.47     13.73 o 
  -7   7   7      326.48      320.79      9.28 o 
  -6   7   7       73.97       76.89      2.76 o 
  -5   7   7      146.27      129.96      2.92 o 
  -4   7   7      133.60      111.15      4.41 o 
  -3   7   7     1369.40     1346.32     13.33 o 
  -2   7   7       42.74       43.76      1.87 o 
  -1   7   7      899.32      819.09      8.93 o 
   0   7   7     1323.23     1294.01     13.90 o 
   1   7   7      725.27      693.20     17.11 o 
   2   7   7     3517.13     3453.77     57.39 o 
   3   7   7        5.31        3.75      2.85 o 
   4   7   7      221.64      220.36     10.04 o 
   5   7   7      368.88      418.52     14.60 o 
   6   7   7       11.98        9.72      5.77 o 
   7   7   7      289.11      288.46     14.01 o 
 -12   8   7       96.20       98.20     10.17 o 
 -11   8   7       35.11       39.18      5.41 o 
 -10   8   7      232.49      240.42      9.66 o 
  -9   8   7        7.62        7.24      4.63 o 
  -8   8   7        2.21       -0.94      2.92 o 
  -7   8   7        4.85       -1.28      2.32 o 
  -6   8   7      188.33      170.39      4.03 o 
  -5   8   7      157.11      156.46      3.58 o 
  -4   8   7        0.54        1.10      0.72 o 
  -3   8   7      112.57      111.74      3.64 o 
  -2   8   7      239.32      199.61      4.96 o 
  -1   8   7      102.34      105.17      3.09 o 
   0   8   7        4.16        3.26      1.24 o 
   1   8   7     1213.84     1178.47     18.98 o 
   2   8   7      194.13      189.37      8.69 o 
   3   8   7     2224.62     2149.23     39.90 o 
   4   8   7      784.37      783.85     20.42 o 
   5   8   7      120.48      124.33      9.16 o 
   6   8   7      293.20      336.99     20.24 o 
   7   8   7        2.13        5.77      4.52 o 
 -12   9   7      306.86      310.58     15.43 o 
 -11   9   7       75.49       80.22      7.32 o 
 -10   9   7       60.95       53.33     10.68 o 
  -9   9   7       68.99       70.59      6.61 o 
  -8   9   7        0.07       -1.72      2.89 o 
  -7   9   7      678.00      698.83     18.09 o 
  -6   9   7        1.19        2.21      1.78 o 
  -5   9   7        1.19        5.11      1.30 o 
  -4   9   7      179.41      173.55      3.65 o 
  -3   9   7       11.37       18.55      1.45 o 
  -2   9   7        0.60        0.80      1.08 o 
  -1   9   7        0.64       -0.33      1.00 o 
   0   9   7      135.06      130.35      3.46 o 
   1   9   7     5315.03     5220.49     64.10 o 
   2   9   7      161.09      168.30      8.22 o 
   3   9   7        6.80        2.70      2.73 o 
   4   9   7       55.30       63.06     14.15 o 
   5   9   7       18.64       17.66      6.25 o 
   6   9   7        1.51        1.46      3.85 o 
   7   9   7       63.73       73.97     12.86 o 
 -11  10   7      130.85      143.58      9.31 o 
 -10  10   7       26.51       29.57      4.70 o 
  -9  10   7       77.04       87.78      8.21 o 
  -8  10   7       12.37       12.89      4.17 o 
  -7  10   7        7.97        3.95      3.04 o 
  -6  10   7     1219.16     1212.57     14.06 o 
  -5  10   7        1.94        2.12      1.14 o 
  -4  10   7       46.45       61.76      2.69 o 
  -3  10   7       88.34      103.34      3.03 o 
  -2  10   7        2.56        0.50      1.08 o 
  -1  10   7      778.47      833.07      9.40 o 
   0  10   7     1858.02     1830.49     19.12 o 
   1  10   7      551.58      553.93     11.80 o 
   2  10   7      316.76      304.16     11.27 o 
   3  10   7        1.25        2.22      2.73 o 
   4  10   7      355.51      320.58     17.82 o 
   5  10   7        0.04       -3.25      6.10 o 
   6  10   7       38.07       32.22      6.33 o 
 -11  11   7      106.11      125.06     10.84 o 
 -10  11   7      158.03      184.67     11.58 o 
  -9  11   7      173.92      157.89     10.03 o 
  -8  11   7      608.79      626.54     18.34 o 
  -7  11   7      152.92      159.46     11.98 o 
  -6  11   7        2.77       -1.24      1.24 o 
  -5  11   7     1177.99     1203.86     12.53 o 
  -4  11   7      241.21      239.33      4.63 o 
  -3  11   7      833.59      829.26     12.48 o 
  -2  11   7       80.00       89.49      3.00 o 
  -1  11   7     1493.46     1488.56     14.70 o 
   0  11   7       58.24       55.48      2.73 o 
   1  11   7     3316.35     3318.02     43.47 o 
   2  11   7        1.94        3.67      2.79 o 
   3  11   7      196.09      212.00     11.77 o 
   4  11   7       19.85       24.79      7.23 o 
   5  11   7       53.39       47.50      6.72 o 
   6  11   7        0.01        2.84      6.39 o 
 -11  12   7       48.91       49.62      8.33 o 
 -10  12   7       59.57       66.49     10.30 o 
  -9  12   7       31.61       38.45      6.30 o 
  -8  12   7      191.10      167.08      9.98 o 
  -7  12   7      648.21      686.97     21.58 o 
  -6  12   7      699.75      704.60      9.02 o 
  -5  12   7      108.77      118.46      3.28 o 
  -4  12   7       92.59      100.36      4.25 o 
  -3  12   7      172.28      151.69      4.66 o 
  -2  12   7     2068.09     1891.63     18.13 o 
  -1  12   7      604.58      574.74      7.51 o 
   0  12   7      433.56      394.24      7.78 o 
   1  12   7       47.62       48.30      5.21 o 
   2  12   7       41.93       49.09     10.51 o 
   3  12   7        5.90       11.47      5.01 o 
   4  12   7      230.27      249.98     11.83 o 
   5  12   7       18.98       12.87      7.24 o 
   6  12   7        0.05       -4.20      5.60 o 
 -11  13   7        0.06       -4.10      6.19 o 
 -10  13   7       53.90       48.60      7.32 o 
  -9  13   7      181.24      216.49     13.32 o 
  -8  13   7       17.23       12.89      4.47 o 
  -7  13   7      400.20      385.88     10.53 o 
  -6  13   7       19.31       22.10      2.30 o 
  -5  13   7      890.89      899.27     10.34 o 
  -4  13   7      147.60      127.58      4.20 o 
  -3  13   7      626.71      607.28      9.58 o 
  -2  13   7      710.17      592.53      8.78 o 
  -1  13   7     1024.41      929.91     10.55 o 
   0  13   7       27.41       17.35      2.02 o 
   1  13   7       29.82       22.80      3.44 o 
   2  13   7        5.99        4.38      3.04 o 
   3  13   7      494.10      491.32     16.26 o 
   4  13   7       14.03        8.51      6.23 o 
   5  13   7       14.22       15.83      7.53 o 
   6  13   7      169.16      143.79     17.65 o 
 -10  14   7       36.29       27.78      6.33 o 
  -9  14   7      800.25      905.88     24.78 o 
  -8  14   7        5.94        5.34      3.83 o 
  -7  14   7      163.09      165.50      7.35 o 
  -6  14   7       11.42       10.70      3.29 o 
  -5  14   7      126.54      131.96      6.82 o 
  -4  14   7      477.94      440.27      7.48 o 
  -3  14   7       11.91       12.27      1.97 o 
  -2  14   7       31.84       37.41      2.63 o 
  -1  14   7      159.80      118.18      3.17 o 
   0  14   7      157.97      164.75      4.17 o 
   1  14   7       52.04       46.21      3.83 o 
   2  14   7       66.28       56.37      6.18 o 
   3  14   7        5.08        5.15      5.70 o 
   4  14   7       12.34       19.80      7.73 o 
   5  14   7       63.31       53.93     11.37 o 
 -10  15   7       97.77      125.26     11.10 o 
  -9  15   7       15.35       13.81      5.09 o 
  -8  15   7       99.67       99.27     22.00 o 
  -7  15   7       44.22       41.81      7.34 o 
  -6  15   7      192.51      193.67      5.73 o 
  -5  15   7       49.00       48.95      2.79 o 
  -4  15   7        7.26        5.51      1.80 o 
  -3  15   7      251.04      228.68      5.44 o 
  -2  15   7       21.05       18.18      2.22 o 
  -1  15   7      104.15       99.48      3.58 o 
   0  15   7       83.88       80.17      3.63 o 
   1  15   7      131.47      135.35      8.12 o 
   2  15   7        0.04       -0.23      4.58 o 
   3  15   7        0.49        4.56      5.86 o 
   4  15   7        2.50       -2.44      4.56 o 
   5  15   7       26.64       11.00      7.13 o 
  -9  16   7      117.95      124.72     10.59 o 
  -8  16   7      218.10      221.45     15.15 o 
  -7  16   7        2.93       -0.68      3.28 o 
  -6  16   7      570.12      556.95     10.04 o 
  -5  16   7       16.95       16.47      1.91 o 
  -4  16   7     1413.71     1377.69     24.27 o 
  -3  16   7       10.76        8.60      1.97 o 
  -2  16   7      739.25      739.55     10.59 o 
  -1  16   7      355.99      345.67      6.38 o 
   0  16   7      208.84      232.08      6.13 o 
   1  16   7       10.34        8.14      3.83 o 
   2  16   7      130.88      129.60     13.53 o 
   3  16   7      167.05      180.17     15.09 o 
   4  16   7      147.15      155.13     17.05 o 
   5  16   7       25.79       34.33      9.73 o 
  -9  17   7      170.18      176.18     12.55 o 
  -8  17   7       90.63       94.18     13.38 o 
  -7  17   7      297.32      313.26     12.57 o 
  -6  17   7        9.40        5.43      2.41 o 
  -5  17   7      163.67      164.09      5.72 o 
  -4  17   7       39.78       31.07      3.42 o 
  -3  17   7        0.12        0.04      1.66 o 
  -2  17   7       11.91       12.14      2.10 o 
  -1  17   7       63.85       69.20      3.26 o 
   0  17   7      106.30      104.96      5.15 o 
   1  17   7      192.78      191.66     17.73 o 
   2  17   7        0.19       -2.98      4.62 o 
   3  17   7      214.29      236.76     17.47 o 
   4  17   7       20.17       24.56      8.99 o 
  -8  18   7       63.77       65.61     12.30 o 
  -7  18   7        2.08       -1.08      3.68 o 
  -6  18   7      104.23       95.26      4.87 o 
  -5  18   7      135.13      138.37      7.47 o 
  -4  18   7       76.03       84.46      3.93 o 
  -3  18   7        7.67        9.65      2.11 o 
  -2  18   7        6.83        9.59      2.33 o 
  -1  18   7      379.62      378.46     11.39 o 
   0  18   7        1.93       -1.34      2.30 o 
   1  18   7      158.87      180.92     13.03 o 
   2  18   7       39.59       46.73      9.54 o 
   3  18   7       33.14       26.85      8.67 o 
   4  18   7      285.06      276.46     20.60 o 
  -8  19   7       18.60        3.49      7.32 o 
  -7  19   7      125.25      142.33     10.17 o 
  -6  19   7      333.65      334.77      8.00 o 
  -5  19   7        1.57        5.08      2.53 o 
  -4  19   7      228.80      244.42      5.93 o 
  -3  19   7      275.86      282.89      7.58 o 
  -2  19   7      155.28      150.11      4.83 o 
  -1  19   7        7.44        9.16      2.94 o 
   0  19   7      242.76      238.40      7.36 o 
   1  19   7       10.25        5.24      5.93 o 
   2  19   7      117.22      118.62     12.25 o 
   3  19   7        3.78        7.85      6.87 o 
  -7  20   7       30.85       33.85      5.98 o 
  -6  20   7      103.89      106.40      6.87 o 
  -5  20   7      637.48      678.08     13.59 o 
  -4  20   7       58.14       55.76      4.80 o 
  -3  20   7      258.80      263.13      6.40 o 
  -2  20   7        2.84        1.88      2.15 o 
  -1  20   7       88.25       87.68      6.47 o 
   0  20   7      172.70      158.71      9.78 o 
   1  20   7       33.92       44.23      8.87 o 
   2  20   7      100.37       94.39     11.56 o 
  -6  21   7      231.35      247.24      9.26 o 
  -5  21   7        9.27        6.25      2.90 o 
  -4  21   7       97.71       91.40      4.22 o 
  -3  21   7      392.64      392.19     10.61 o 
  -2  21   7      124.40      114.68      5.07 o 
  -1  21   7      498.65      471.80     11.25 o 
   0  21   7      138.22      139.68      6.15 o 
   1  21   7        0.91        1.63      6.30 o 
  -5  22   7       13.09       13.34      3.20 o 
  -4  22   7      182.27      189.99      7.38 o 
  -3  22   7       22.86       17.59      3.43 o 
  -2  22   7      470.78      471.74      9.41 o 
  -1  22   7      329.37      330.60      9.61 o 
   0  22   7      140.41      137.22     11.62 o 
 -12   0   8       23.06       30.93      8.92 o 
 -11   0   8       80.44       64.18     10.58 o 
 -10   0   8      688.77      661.22     18.14 o 
  -9   0   8       40.76       37.75      4.96 o 
  -8   0   8        0.18        0.08      2.39 o 
  -7   0   8      237.06      207.20      8.37 o 
  -6   0   8      244.04      237.11      4.64 o 
  -5   0   8       39.76       37.27      2.61 o 
  -4   0   8     1746.33     1673.85     19.71 o 
  -3   0   8       39.03       42.94      3.04 o 
  -2   0   8      410.31      362.10     10.99 o 
  -1   0   8        7.63       -0.25      1.62 o 
   1   0   8     1002.15      794.73     27.23 o 
   2   0   8      548.36      570.78     22.97 o 
   3   0   8      396.91      334.30     17.65 o 
   4   0   8      118.42      123.12     12.85 o 
   5   0   8     1027.41      932.90     33.83 o 
   6   0   8      142.51      134.46     14.27 o 
   7   0   8      434.87      459.78     24.36 o 
 -12   1   8      137.76      148.58     11.82 o 
 -11   1   8      263.40      242.36     12.16 o 
 -10   1   8      148.16      146.20      7.65 o 
  -9   1   8      107.79      114.37      6.00 o 
  -8   1   8       29.41       20.61      2.72 o 
  -7   1   8        3.52        3.17      2.30 o 
  -6   1   8       28.20       30.95      1.35 o 
  -5   1   8     1132.78     1206.48     10.72 o 
  -4   1   8       45.96       61.05      2.21 o 
  -3   1   8       12.37        7.17      1.29 o 
  -2   1   8      130.94      115.68      3.72 o 
  -1   1   8     1332.32     1322.36     19.97 o 
   0   1   8        9.32        1.19      1.27 o 
   2   1   8       12.45       15.49      3.49 o 
   3   1   8      463.32      449.11     18.70 o 
   4   1   8      506.83      487.17     15.77 o 
   5   1   8      899.07      828.68     22.19 o 
   6   1   8       64.56       69.29      7.60 o 
   7   1   8       28.20       22.81      5.71 o 
 -12   2   8       91.97       73.56     13.08 o 
 -11   2   8      109.78      120.96      8.53 o 
 -10   2   8      406.48      370.51     11.09 o 
  -9   2   8       19.29       11.83      2.74 o 
  -8   2   8      177.08      168.58      5.74 o 
  -7   2   8       15.65       18.68      2.07 o 
  -6   2   8      109.18      137.98      3.56 o 
  -5   2   8      207.89      211.61      5.02 o 
  -4   2   8        3.33       -0.90      0.90 o 
  -3   2   8      848.28      936.62     10.21 o 
  -2   2   8       56.07       28.76      2.49 o 
  -1   2   8      132.20      164.43      3.19 o 
   0   2   8      142.63      127.71      6.83 o 
   1   2   8      318.01      324.08     16.08 o 
   2   2   8      339.18      321.71     11.69 o 
   3   2   8        5.32        0.44      2.63 o 
   4   2   8      416.81      374.46     13.74 o 
   5   2   8       83.20       93.65      8.22 o 
   6   2   8      106.79      122.99     11.75 o 
   7   2   8      270.88      267.68     32.36 o 
 -12   3   8      165.91      173.15     12.41 o 
 -11   3   8        2.01        1.55      3.16 o 
 -10   3   8       94.16       98.96      8.34 o 
  -9   3   8       44.95       42.61      4.48 o 
  -8   3   8      429.40      416.39      9.99 o 
  -7   3   8      169.41      191.89      4.89 o 
  -6   3   8      187.04      192.38      3.60 o 
  -5   3   8      382.07      376.16      4.89 o 
  -4   3   8      748.67      847.34      9.62 o 
  -3   3   8     1340.18     1362.72     12.54 o 
  -2   3   8      515.09      554.69      7.43 o 
  -1   3   8     1790.43     1821.22     37.36 o 
   0   3   8        5.67        7.46      1.81 o 
   1   3   8      760.72      789.17     19.25 o 
   2   3   8       30.56       34.26      6.19 o 
   3   3   8        0.95        0.49      2.50 o 
   4   3   8       11.84        1.60      2.84 o 
   5   3   8      101.84       87.79     11.09 o 
   6   3   8       25.83       25.29      5.38 o 
   7   3   8        0.10        5.03      4.16 o 
 -12   4   8       35.45       35.59      6.37 o 
 -11   4   8      106.86      125.28      8.61 o 
 -10   4   8      151.02      165.54     10.54 o 
  -9   4   8      160.97      166.95      7.29 o 
  -8   4   8       12.54        9.49      2.91 o 
  -7   4   8      419.43      451.92     10.19 o 
  -6   4   8      545.30      526.62      6.52 o 
  -5   4   8      102.72      110.71      2.80 o 
  -4   4   8      252.60      259.06      4.81 o 
  -3   4   8       39.90       50.55      1.99 o 
  -2   4   8     2481.68     2623.57     24.87 o 
  -1   4   8        4.07        6.40      1.05 o 
   0   4   8     4061.00     4078.41     43.16 o 
   1   4   8       52.75       63.39      5.86 o 
   2   4   8      220.92      237.38     13.69 o 
   3   4   8        9.90       10.05      3.35 o 
   4   4   8      634.55      625.06     22.60 o 
   5   4   8        0.14       -1.93      3.19 o 
   6   4   8       37.26       31.85      5.75 o 
   7   4   8       25.97       30.46      7.60 o 
 -12   5   8        2.00       -3.42      3.42 o 
 -11   5   8      653.83      673.73     16.87 o 
 -10   5   8        2.33        2.76      2.88 o 
  -9   5   8      171.37      181.79      7.65 o 
  -8   5   8       18.65       15.12      5.03 o 
  -7   5   8      398.88      355.31      7.80 o 
  -6   5   8      176.12      152.18      3.56 o 
  -5   5   8      789.78      698.75      7.69 o 
  -4   5   8       71.42       62.23      3.57 o 
  -3   5   8      411.82      502.28      7.42 o 
  -2   5   8        0.47        0.27      0.85 o 
  -1   5   8     2020.08     2020.93     16.52 o 
   0   5   8      433.49      428.38      8.00 o 
   1   5   8      222.09      187.41      8.67 o 
   2   5   8       89.67       77.59      6.71 o 
   3   5   8      260.76      263.39     11.01 o 
   4   5   8       19.76       20.63      6.74 o 
   5   5   8      161.51      159.18      9.38 o 
   6   5   8        0.02        1.72      3.79 o 
   7   5   8      124.79      114.08     14.27 o 
 -12   6   8       40.52       38.23      5.71 o 
 -11   6   8        5.66        9.93      3.69 o 
 -10   6   8       11.56        7.55      4.48 o 
  -9   6   8      155.84      153.91      7.20 o 
  -8   6   8      139.35      124.27     10.97 o 
  -7   6   8      482.02      483.73      9.44 o 
  -6   6   8       30.05       22.55      1.83 o 
  -5   6   8      800.26      831.07      8.70 o 
  -4   6   8       52.69       75.31      3.24 o 
  -3   6   8       66.90       84.40      4.42 o 
  -2   6   8       38.30       29.97      2.16 o 
  -1   6   8      204.37      190.81      3.52 o 
   0   6   8      512.40      469.93      8.54 o 
   1   6   8      932.90      854.38     23.65 o 
   2   6   8       66.19       59.68      6.06 o 
   3   6   8      132.83      118.45      8.54 o 
   4   6   8      494.99      501.58     16.21 o 
   5   6   8       17.22       21.73      4.91 o 
   6   6   8        0.62        1.16      3.57 o 
   7   6   8       14.28       15.52      5.30 o 
 -12   7   8      191.56      195.59     11.10 o 
 -11   7   8      148.31      148.35     10.07 o 
 -10   7   8        8.33       10.59      7.58 o 
  -9   7   8       12.79       13.05      3.43 o 
  -8   7   8      165.74      166.47      7.28 o 
  -7   7   8      350.03      369.83      8.28 o 
  -6   7   8      119.40      119.81      4.42 o 
  -5   7   8        2.60        3.64      1.14 o 
  -4   7   8      513.13      586.03      7.37 o 
  -3   7   8        2.10        2.56      1.02 o 
  -2   7   8       71.79       83.42      3.28 o 
  -1   7   8       21.02       32.29      1.73 o 
   0   7   8       81.34       71.59      4.81 o 
   1   7   8      617.35      589.17     16.24 o 
   2   7   8      769.72      752.81     21.60 o 
   3   7   8        2.20        6.07      3.09 o 
   4   7   8      229.18      223.23     10.65 o 
   5   7   8       97.57       94.58      8.36 o 
   6   7   8       74.97       75.99     11.74 o 
 -12   8   8      136.37      119.94     10.94 o 
 -11   8   8        1.89       -2.78      3.26 o 
 -10   8   8      260.47      278.14     10.39 o 
  -9   8   8        0.19       -2.63      2.63 o 
  -8   8   8       37.90       40.00      4.50 o 
  -7   8   8        0.68       -1.02      1.96 o 
  -6   8   8     1828.16     1810.03     19.26 o 
  -5   8   8       51.20       34.83      2.19 o 
  -4   8   8      265.56      283.88      6.13 o 
  -3   8   8      125.56      114.17      4.28 o 
  -2   8   8       12.37       11.40      2.26 o 
  -1   8   8        1.98        1.57      1.11 o 
   0   8   8       51.79       56.24      4.47 o 
   1   8   8      514.77      512.17     14.96 o 
   2   8   8        7.05        3.57      2.75 o 
   3   8   8      275.97      268.34     11.30 o 
   4   8   8      963.20      971.37     24.25 o 
   5   8   8      147.25      129.00      9.90 o 
   6   8   8        7.69        6.20      6.15 o 
 -12   9   8        5.63       -2.18      7.23 o 
 -11   9   8       36.32       32.78      5.28 o 
 -10   9   8        9.50       10.74      3.82 o 
  -9   9   8      272.25      265.17     11.93 o 
  -8   9   8      483.69      492.24     15.40 o 
  -7   9   8      817.23      819.49     15.38 o 
  -6   9   8     2357.51     2331.14     23.86 o 
  -5   9   8      349.11      349.81      5.21 o 
  -4   9   8      634.58      650.23      7.55 o 
  -3   9   8      460.28      424.62      6.39 o 
  -2   9   8      195.03      185.49      6.56 o 
  -1   9   8     1575.62     1553.21     15.02 o 
   0   9   8      120.98      122.16      6.81 o 
   1   9   8      655.29      671.24     17.72 o 
   2   9   8        2.03        1.07      2.52 o 
   3   9   8     1285.53     1361.62     54.39 o 
   4   9   8       55.05       66.17      7.06 o 
   5   9   8      221.98      240.93     16.92 o 
   6   9   8        0.14        1.02      4.26 o 
 -11  10   8        8.72        6.61      4.84 o 
 -10  10   8       43.50       32.84      6.09 o 
  -9  10   8        6.43        5.53      3.90 o 
  -8  10   8      179.43      190.07      9.67 o 
  -7  10   8       11.79       14.48      3.64 o 
  -6  10   8      314.52      332.84      6.34 o 
  -5  10   8      526.45      501.44      6.53 o 
  -4  10   8     1200.27     1182.68     12.63 o 
  -3  10   8       25.80       31.31      2.13 o 
  -2  10   8      168.21      170.41      3.93 o 
  -1  10   8        0.52        0.78      1.08 o 
   0  10   8      844.49      820.55     11.45 o 
   1  10   8       41.75       48.85      5.54 o 
   2  10   8      561.72      537.33     15.89 o 
   3  10   8        4.76        4.88      3.25 o 
   4  10   8      220.92      223.00     15.80 o 
   5  10   8       84.57       66.96     10.72 o 
   6  10   8      201.39      197.08     13.08 o 
 -11  11   8      132.95      124.72     27.11 o 
 -10  11   8        0.29        1.74      3.91 o 
  -9  11   8       86.13       91.01     16.46 o 
  -8  11   8       82.61       82.08      7.58 o 
  -7  11   8      105.82       90.03      5.60 o 
  -6  11   8      274.93      256.14      5.14 o 
  -5  11   8      137.42      146.82      3.77 o 
  -4  11   8       41.06       34.51      2.53 o 
  -3  11   8      446.80      372.90      6.03 o 
  -2  11   8      168.36      161.09      3.88 o 
  -1  11   8        6.50        9.50      1.35 o 
   0  11   8        0.42        0.72      1.35 o 
   1  11   8      171.99      161.76     17.53 o 
   2  11   8       20.22       20.00      5.15 o 
   3  11   8      334.92      321.28     19.87 o 
   4  11   8       96.60       88.60     11.46 o 
   5  11   8       70.99       78.46      8.44 o 
   6  11   8        3.64       -0.98      6.16 o 
 -11  12   8       72.60       74.08      9.20 o 
 -10  12   8      328.36      331.44     15.07 o 
  -9  12   8      105.73      112.83      9.29 o 
  -8  12   8      225.38      228.40     23.46 o 
  -7  12   8       10.14       15.01      3.10 o 
  -6  12   8      300.95      293.74      6.13 o 
  -5  12   8        3.77        3.40      1.47 o 
  -4  12   8       50.87       39.16      2.71 o 
  -3  12   8      212.86      189.20      4.82 o 
  -2  12   8      418.13      488.75      7.11 o 
  -1  12   8      389.43      415.48      6.00 o 
   0  12   8      167.53      166.07      6.15 o 
   1  12   8      116.10      108.72      7.95 o 
   2  12   8      241.10      240.05     10.52 o 
   3  12   8       58.98       55.73      8.98 o 
   4  12   8       89.55       94.15      9.04 o 
   5  12   8        0.30        1.87      3.96 o 
 -11  13   8       66.52       65.56     12.97 o 
 -10  13   8       25.65       25.79      5.99 o 
  -9  13   8      274.35      277.66     12.76 o 
  -8  13   8        1.14        0.78      3.40 o 
  -7  13   8      419.53      440.40     11.32 o 
  -6  13   8        1.17        2.99      1.80 o 
  -5  13   8      220.57      226.55      5.30 o 
  -4  13   8        9.85       18.20      2.24 o 
  -3  13   8      704.31      752.27     10.57 o 
  -2  13   8      191.43      171.03      4.55 o 
  -1  13   8      101.83      109.57      3.11 o 
   0  13   8        7.16       10.68      1.91 o 
   1  13   8      325.21      307.66     11.64 o 
   2  13   8       71.87       81.17      7.27 o 
   3  13   8      561.82      548.66     17.78 o 
   4  13   8       42.66       37.40      6.34 o 
   5  13   8       37.11       29.10      9.23 o 
 -10  14   8      473.67      458.71     17.68 o 
  -9  14   8       81.47       94.84      9.05 o 
  -8  14   8      470.59      507.64     16.89 o 
  -7  14   8       19.59       13.91      3.25 o 
  -6  14   8      336.19      344.48      7.70 o 
  -5  14   8      186.34      194.51      4.85 o 
  -4  14   8      743.76      710.40     10.34 o 
  -3  14   8      184.80      202.22      5.18 o 
  -2  14   8       71.21       82.11      3.66 o 
  -1  14   8        4.70        6.88      1.81 o 
   0  14   8      100.67      113.25      4.25 o 
   1  14   8       28.35       22.06      3.60 o 
   2  14   8      305.83      319.69     13.83 o 
   3  14   8       21.46       12.07      4.48 o 
   4  14   8        6.11        2.90      6.60 o 
   5  14   8       43.10       23.53      8.90 o 
 -10  15   8       73.94       59.95     12.72 o 
  -9  15   8      574.21      573.09     19.34 o 
  -8  15   8        0.42       -0.41      3.77 o 
  -7  15   8      433.82      435.82     16.68 o 
  -6  15   8       20.45       23.69      2.90 o 
  -5  15   8      481.01      493.46      8.12 o 
  -4  15   8        0.04       -0.45      1.68 o 
  -3  15   8      665.34      684.54     10.24 o 
  -2  15   8      133.14      141.66      4.67 o 
  -1  15   8        1.06        3.98      2.80 o 
   0  15   8       17.68       19.20      2.78 o 
   1  15   8      260.13      274.62      9.09 o 
   2  15   8      128.80      131.79      9.55 o 
   3  15   8      345.87      338.96     20.80 o 
   4  15   8       50.43       45.21     10.57 o 
  -9  16   8       53.37       46.48      7.10 o 
  -8  16   8       36.24       33.53      4.63 o 
  -7  16   8       23.81       19.22      4.74 o 
  -6  16   8       20.21       18.25      2.85 o 
  -5  16   8        0.83        4.15      1.79 o 
  -4  16   8       24.13       27.40      2.65 o 
  -3  16   8        0.15       -1.16      1.68 o 
  -2  16   8       84.99       77.59      3.74 o 
  -1  16   8       41.21       38.73      3.34 o 
   0  16   8       40.84       51.80      3.69 o 
   1  16   8       41.67       40.13      9.42 o 
   2  16   8       43.45       54.39      9.80 o 
   3  16   8      100.39      134.96     15.42 o 
   4  16   8       12.89       26.88      8.93 o 
  -9  17   8       28.68       42.45      9.78 o 
  -8  17   8       87.65       96.11     10.91 o 
  -7  17   8      232.12      237.38     11.18 o 
  -6  17   8      118.94      119.08      5.45 o 
  -5  17   8      168.49      180.24      5.43 o 
  -4  17   8       54.67       55.39      3.40 o 
  -3  17   8       23.93       24.20      2.60 o 
  -2  17   8       25.76       22.20      2.47 o 
  -1  17   8       25.95       27.04      3.11 o 
   0  17   8      263.30      256.46     14.95 o 
   1  17   8        3.09        3.58      3.75 o 
   2  17   8       37.68       47.23      9.88 o 
   3  17   8        0.59       -3.23      5.68 o 
  -8  18   8      352.54      348.05     25.37 o 
  -7  18   8      169.05      166.65     10.17 o 
  -6  18   8      192.51      217.75      6.75 o 
  -5  18   8        0.60        0.65      1.77 o 
  -4  18   8       99.89      105.28      4.45 o 
  -3  18   8       53.50       50.82      3.40 o 
  -2  18   8      579.64      548.04     11.56 o 
  -1  18   8       96.04       93.71      5.45 o 
   0  18   8      299.15      316.76     17.18 o 
   1  18   8      262.46      255.75     15.66 o 
   2  18   8      432.45      459.93     23.77 o 
   3  18   8      210.99      232.41     18.12 o 
  -8  19   8       11.33       11.33      4.78 o 
  -7  19   8      157.66      173.86     10.40 o 
  -6  19   8        0.20       -0.93      2.75 o 
  -5  19   8        0.07       -0.86      2.35 o 
  -4  19   8      159.20      158.43      5.15 o 
  -3  19   8       69.88       60.23      3.72 o 
  -2  19   8       18.81       19.49      2.49 o 
  -1  19   8       23.34       25.27      6.59 o 
   0  19   8       44.66       41.25      8.37 o 
   1  19   8      492.48      481.55     21.85 o 
  -7  20   8        0.49       -0.70      3.77 o 
  -6  20   8        1.08       -0.90      2.64 o 
  -5  20   8      109.25      112.08      5.80 o 
  -4  20   8        8.40        6.18      2.31 o 
  -3  20   8        4.52        5.73      2.22 o 
  -2  20   8       73.11       69.79      4.77 o 
  -1  20   8       16.95       12.51      3.36 o 
   0  20   8      108.47       97.83     11.40 o 
   1  20   8       75.57       84.10     11.21 o 
  -6  21   8       48.97       42.09      4.11 o 
  -5  21   8        1.47        1.52      2.69 o 
  -4  21   8        9.59       14.75      2.60 o 
  -3  21   8       96.01      109.54      5.20 o 
  -2  21   8        1.30        4.65      2.96 o 
  -1  21   8        0.25       -2.54      2.95 o 
   0  21   8      124.34      136.17      9.44 o 
  -4  22   8       34.93       30.19      3.21 o 
  -3  22   8       10.09       11.49      2.76 o 
  -2  22   8       81.43       78.99      5.65 o 
  -1  22   8       21.31       13.33      4.32 o 
 -12   1   9        4.84        1.16      3.93 o 
 -11   1   9       82.47       90.59      8.83 o 
 -10   1   9        5.32        6.62      3.31 o 
  -9   1   9       41.21       38.24      3.64 o 
  -8   1   9       80.97       85.18      4.75 o 
  -7   1   9      163.45      186.43      4.47 o 
  -6   1   9       84.44       75.37      2.57 o 
  -5   1   9       39.88       40.20      2.17 o 
  -4   1   9      657.85      648.55      7.63 o 
  -3   1   9      858.08      840.13     12.39 o 
  -2   1   9      470.24      471.22      5.81 o 
  -1   1   9      452.88      466.05     11.05 o 
   0   1   9       44.38       37.98      4.71 o 
   1   1   9      219.35      247.89     10.43 o 
   2   1   9      474.62      404.65     13.91 o 
   3   1   9        0.04        3.34      2.95 o 
   4   1   9        6.67        7.29      5.46 o 
   5   1   9        0.86        4.28      3.69 o 
   6   1   9       99.63      100.74      9.21 o 
 -12   2   9      150.62      138.67     11.38 o 
 -11   2   9      146.95      121.69      7.76 o 
 -10   2   9        0.40       -1.55      3.18 o 
  -9   2   9        1.95        1.01      2.44 o 
  -8   2   9     1052.52     1030.49     16.09 o 
  -7   2   9      284.70      303.04      5.73 o 
  -6   2   9      649.96      682.05      9.13 o 
  -5   2   9      225.73      208.68      4.12 o 
  -4   2   9     2357.59     2404.56     20.41 o 
  -3   2   9      731.37      735.88     11.69 o 
  -2   2   9     3393.31     3380.75     31.27 o 
  -1   2   9       89.39      102.20      4.88 o 
   0   2   9     1290.55     1265.48     26.84 o 
   1   2   9      253.41      226.29      9.93 o 
   2   2   9      256.00      281.55     11.63 o 
   3   2   9     1030.89      983.72     24.54 o 
   4   2   9        4.63       10.21      3.89 o 
   5   2   9       50.66       53.91      6.85 o 
   6   2   9      171.74      213.60     11.79 o 
 -12   3   9       43.29       47.38      7.33 o 
 -11   3   9       28.78       23.03      5.36 o 
 -10   3   9       63.09       63.82      5.71 o 
  -9   3   9      397.96      403.68     12.77 o 
  -8   3   9      170.70      176.53      5.95 o 
  -7   3   9      477.20      507.33      7.68 o 
  -6   3   9      726.10      748.26      7.79 o 
  -5   3   9      434.93      424.22      6.95 o 
  -4   3   9        5.13        3.92      1.28 o 
  -3   3   9     5822.91     5926.63     60.63 o 
  -2   3   9       46.79       57.84      2.62 o 
  -1   3   9       22.65       21.50      2.05 o 
   0   3   9        0.37        2.36      2.47 o 
   1   3   9      481.03      476.48     20.97 o 
   2   3   9      692.07      655.68     18.38 o 
   3   3   9       64.56       84.26      7.67 o 
   4   3   9       15.61       19.18      4.92 o 
   5   3   9      115.60      129.06     10.13 o 
   6   3   9      137.99      150.52     30.94 o 
 -12   4   9        3.60        4.13      3.67 o 
 -11   4   9       17.44       14.22      4.15 o 
 -10   4   9        0.39       -1.78      2.61 o 
  -9   4   9       26.10       21.11      3.67 o 
  -8   4   9      748.44      711.80     15.13 o 
  -7   4   9      792.23      834.55     10.58 o 
  -6   4   9       28.09       24.01      1.68 o 
  -5   4   9      117.09       97.49      3.38 o 
  -4   4   9      638.89      659.58      7.74 o 
  -3   4   9        0.00       -0.63      0.70 o 
  -2   4   9      331.69      319.71      5.46 o 
  -1   4   9      412.45      380.65      6.12 o 
   0   4   9       14.73        6.58      2.37 o 
   1   4   9      187.34      188.59      9.23 o 
   2   4   9       77.29       80.21      8.03 o 
   3   4   9      353.03      322.26     21.06 o 
   4   4   9        5.10        5.62      3.82 o 
   5   4   9       18.34       23.93      5.26 o 
   6   4   9      405.30      400.47     16.79 o 
 -12   5   9        9.19        1.71      3.70 o 
 -11   5   9       10.60        7.63      3.63 o 
 -10   5   9       13.94       10.52      3.39 o 
  -9   5   9       46.48       39.53      4.49 o 
  -8   5   9        9.41        8.89      3.02 o 
  -7   5   9      623.63      599.03     11.30 o 
  -6   5   9      697.83      678.30      8.69 o 
  -5   5   9      217.97      228.01      4.58 o 
  -4   5   9      135.09      136.30      3.51 o 
  -3   5   9        2.35        1.76      0.91 o 
  -2   5   9      232.61      220.48      4.29 o 
  -1   5   9       18.41       17.44      1.74 o 
   0   5   9     1831.32     1776.91     26.42 o 
   1   5   9        9.92        3.19      2.78 o 
   2   5   9      237.08      217.71     10.28 o 
   3   5   9       10.26        8.70      3.48 o 
   4   5   9       54.94       52.45      6.60 o 
   5   5   9        0.21        3.15      3.66 o 
   6   5   9       71.93       71.69     13.56 o 
 -12   6   9       58.13       76.38     10.72 o 
 -11   6   9        3.43        1.49      3.31 o 
 -10   6   9       72.96       78.93      6.43 o 
  -9   6   9       18.73       14.79      3.54 o 
  -8   6   9      307.74      280.11      9.19 o 
  -7   6   9      300.46      304.22     10.08 o 
  -6   6   9       77.58       84.79      2.74 o 
  -5   6   9      524.31      476.21      6.34 o 
  -4   6   9      995.94     1038.25     10.42 o 
  -3   6   9      141.19       45.05     15.17 o 
  -2   6   9      105.29       92.59      2.99 o 
  -1   6   9      694.97      664.89      9.05 o 
   0   6   9     1727.86     1668.78     27.10 o 
   1   6   9      603.53      565.83     39.12 o 
   2   6   9      177.76      162.04      9.06 o 
   3   6   9       13.65       11.80      4.51 o 
   4   6   9        0.31       -2.10      2.94 o 
   5   6   9        2.63        6.27      4.08 o 
   6   6   9      271.55      269.08     13.84 o 
 -12   7   9       89.42       84.78      7.68 o 
 -11   7   9       33.97       34.87      8.41 o 
 -10   7   9       67.88       60.69      5.98 o 
  -9   7   9      576.97      573.34     21.02 o 
  -8   7   9       21.04       16.44      3.47 o 
  -7   7   9     2383.50     2320.83     27.72 o 
  -6   7   9       63.74       62.59      4.17 o 
  -5   7   9     1522.00     1523.98     14.24 o 
  -4   7   9      246.90      255.44      4.21 o 
  -3   7   9     1262.04     1268.43     14.03 o 
  -2   7   9      628.93      579.25      7.62 o 
  -1   7   9      700.08      737.26      9.84 o 
   0   7   9       75.47       71.33      5.00 o 
   1   7   9       31.34       38.26      5.08 o 
   2   7   9       13.08       21.76      4.34 o 
   3   7   9      170.35      162.21      9.40 o 
   4   7   9       44.48       45.23      6.35 o 
   5   7   9       53.30       50.26      6.84 o 
   6   7   9       20.97        6.54      6.12 o 
 -12   8   9        0.60       -2.39      3.97 o 
 -11   8   9      221.75      230.43     14.01 o 
 -10   8   9        7.07        4.21      3.12 o 
  -9   8   9      521.51      506.66     13.60 o 
  -8   8   9      231.76      198.20      9.78 o 
  -7   8   9        2.96        4.40      1.51 o 
  -6   8   9      949.37      910.38     10.29 o 
  -5   8   9      270.77      256.66      4.55 o 
  -4   8   9     1706.35     1669.11     15.32 o 
  -3   8   9      645.15      736.45      9.24 o 
  -2   8   9       24.48       22.26      1.88 o 
  -1   8   9       70.63       65.29      3.36 o 
   0   8   9      102.59       92.03      5.64 o 
   1   8   9        1.45       -2.45      2.45 o 
   2   8   9      191.81      188.15     13.55 o 
   3   8   9       15.85       10.77      3.87 o 
   4   8   9      106.29      117.73      9.37 o 
   5   8   9        6.19       12.38      4.49 o 
   6   8   9      118.98      127.37     15.15 o 
 -12   9   9        3.23       11.81      6.06 o 
 -11   9   9       12.46       16.50      4.65 o 
 -10   9   9       42.78       54.90      7.15 o 
  -9   9   9      116.65      126.00      9.35 o 
  -8   9   9      118.92       92.28      9.86 o 
  -7   9   9      241.68      219.16      4.81 o 
  -6   9   9       97.24      100.15      3.19 o 
  -5   9   9      275.37      242.86      4.46 o 
  -4   9   9      130.59      145.05      3.83 o 
  -3   9   9      309.75      324.43      5.92 o 
  -2   9   9       91.00       92.28      3.14 o 
  -1   9   9      150.73      172.95      4.39 o 
   0   9   9      169.45      171.22      6.99 o 
   1   9   9       17.72       14.69      3.84 o 
   2   9   9      260.63      290.20     12.06 o 
   3   9   9       24.48       17.16      6.24 o 
   4   9   9       18.99       17.73      4.79 o 
   5   9   9      106.27      110.87     13.72 o 
 -11  10   9       61.19       59.74     10.23 o 
 -10  10   9       20.52       16.40      5.20 o 
  -9  10   9        7.48        1.83      3.66 o 
  -8  10   9      712.60      742.80     20.04 o 
  -7  10   9       21.40       23.93      2.44 o 
  -6  10   9      133.05      151.39      3.44 o 
  -5  10   9       29.05       28.92      2.16 o 
  -4  10   9     1206.70     1209.54     14.51 o 
  -3  10   9      457.79      424.97      6.64 o 
  -2  10   9     1607.27     1567.10     15.87 o 
  -1  10   9       31.36       26.93      2.31 o 
   0  10   9       54.70       66.60      5.12 o 
   1  10   9      618.59      624.58     18.82 o 
   2  10   9       64.39       68.79      7.02 o 
   3  10   9       81.58       80.05      7.88 o 
   4  10   9      102.37      106.14     12.80 o 
   5  10   9       53.29       57.42     10.28 o 
 -11  11   9       25.82       17.34      6.03 o 
 -10  11   9       29.01       15.62      5.21 o 
  -9  11   9        7.56        3.22      3.84 o 
  -8  11   9       45.28       44.86      6.10 o 
  -7  11   9      130.03      137.87      4.80 o 
  -6  11   9       15.40       15.75      1.61 o 
  -5  11   9      605.29      647.46      9.50 o 
  -4  11   9      384.72      339.85      6.63 o 
  -3  11   9      733.96      769.46      9.71 o 
  -2  11   9      689.02      613.93      8.21 o 
  -1  11   9      768.87      794.37     10.88 o 
   0  11   9       61.51       84.42      6.54 o 
   1  11   9        8.56        7.46      3.36 o 
   2  11   9      362.68      394.98     19.38 o 
   3  11   9        0.61       -2.47      3.13 o 
   4  11   9      105.95      136.78     14.66 o 
   5  11   9       17.72       22.64      5.90 o 
 -11  12   9       70.77       68.59      8.74 o 
 -10  12   9      525.72      520.93     20.07 o 
  -9  12   9      168.98      171.18     10.61 o 
  -8  12   9      263.26      294.74      9.66 o 
  -7  12   9       15.58       16.34      2.95 o 
  -6  12   9      170.15      196.02      4.54 o 
  -5  12   9       10.62        9.06      1.96 o 
  -4  12   9      109.65      131.30      4.37 o 
  -3  12   9      130.06      119.75      7.97 o 
  -2  12   9      520.35      562.66      7.87 o 
  -1  12   9       10.19       11.21      2.11 o 
   0  12   9      412.29      432.26     11.19 o 
   1  12   9      152.41      149.59      9.13 o 
   2  12   9        0.11        4.84      3.38 o 
   3  12   9       17.98       18.38      6.75 o 
   4  12   9       13.32       22.56      7.94 o 
   5  12   9       73.61       78.23      9.22 o 
 -11  13   9       94.72      101.03     10.23 o 
 -10  13   9      112.08      124.76     10.63 o 
  -9  13   9        0.19        2.65      3.99 o 
  -8  13   9       25.86       30.82      4.19 o 
  -7  13   9        3.06        3.15      2.06 o 
  -6  13   9      103.31      103.45      3.51 o 
  -5  13   9        1.33        2.20      1.72 o 
  -4  13   9      304.40      296.34      6.59 o 
  -3  13   9       40.77       22.40      2.39 o 
  -2  13   9      166.78      154.88      4.38 o 
  -1  13   9      398.92      432.50      7.65 o 
   0  13   9      104.91      109.65      9.79 o 
   1  13   9       91.54       86.08      7.64 o 
   2  13   9       28.53       29.57      5.14 o 
   3  13   9        0.09        1.93      5.56 o 
   4  13   9       24.48       16.51      5.25 o 
 -10  14   9       72.26       71.16      8.57 o 
  -9  14   9      233.53      226.10     11.86 o 
  -8  14   9       77.73       86.69      6.24 o 
  -7  14   9       25.91       36.73      5.30 o 
  -6  14   9       94.99       86.01      4.70 o 
  -5  14   9       19.59       20.26      3.70 o 
  -4  14   9       28.87       31.49      2.74 o 
  -3  14   9       30.45       31.98      2.75 o 
  -2  14   9       26.90       30.06      2.45 o 
  -1  14   9       78.33       71.79      3.66 o 
   0  14   9       23.03       22.77      3.70 o 
   1  14   9      197.58      201.57     11.60 o 
   2  14   9       49.00       57.28      9.68 o 
   3  14   9       90.67       87.23      8.76 o 
   4  14   9       62.43       65.56     12.41 o 
 -10  15   9       54.48       50.36      7.58 o 
  -9  15   9      103.76       86.73      8.86 o 
  -8  15   9       46.95       50.90      6.38 o 
  -7  15   9       89.37       90.93      7.67 o 
  -6  15   9        1.15       -2.05      2.05 o 
  -5  15   9       94.12       91.64      6.42 o 
  -4  15   9      213.12      208.91      5.49 o 
  -3  15   9      222.25      231.52      6.10 o 
  -2  15   9        0.31       -0.33      1.54 o 
  -1  15   9     1265.27     1333.89     18.17 o 
   0  15   9       51.09       43.62      5.60 o 
   1  15   9      352.51      354.58     13.41 o 
   2  15   9      124.13      129.98     10.00 o 
   3  15   9      424.36      431.84     24.51 o 
  -9  16   9        0.29        0.97      6.64 o 
  -8  16   9       75.97       84.28      8.09 o 
  -7  16   9       10.36       14.82      3.43 o 
  -6  16   9      274.84      269.82      7.38 o 
  -5  16   9       20.33       17.80      2.41 o 
  -4  16   9       46.12       42.81      3.46 o 
  -3  16   9        1.18        2.13      1.87 o 
  -2  16   9      319.77      335.56      8.53 o 
  -1  16   9      165.58      166.96      6.05 o 
   0  16   9      562.51      542.48     24.11 o 
   1  16   9       71.36       73.88      7.53 o 
   2  16   9      333.38      332.23     20.38 o 
   3  16   9       19.38       29.72      9.46 o 
  -9  17   9      379.42      440.14     26.36 o 
  -8  17   9        0.44       -0.88      3.60 o 
  -7  17   9      443.06      422.50     11.73 o 
  -6  17   9       66.16       81.24      4.88 o 
  -5  17   9      537.45      532.20      9.27 o 
  -4  17   9       53.09       53.60      3.52 o 
  -3  17   9      285.45      307.63      6.81 o 
  -2  17   9      198.17      181.87      5.00 o 
  -1  17   9      539.70      556.77     14.13 o 
   0  17   9      106.95      112.69     11.97 o 
   1  17   9        6.41       13.88      7.10 o 
   2  17   9        7.59        9.92      6.93 o 
  -8  18   9      227.67      221.42     11.60 o 
  -7  18   9        0.72       -0.31      2.89 o 
  -6  18   9      328.03      333.75      8.51 o 
  -5  18   9       31.91       26.46      2.75 o 
  -4  18   9      222.54      233.05      6.12 o 
  -3  18   9       38.26       44.80      3.35 o 
  -2  18   9        8.47        5.96      2.56 o 
  -1  18   9      209.61      210.54      7.18 o 
   0  18   9       26.68       33.45      8.34 o 
   1  18   9      276.25      254.35     16.11 o 
  -7  19   9       35.53       40.81      7.24 o 
  -6  19   9       33.02       24.04      3.49 o 
  -5  19   9        3.21       -1.89      1.89 o 
  -4  19   9        0.50        1.24      2.12 o 
  -3  19   9       10.31        7.66      2.41 o 
  -2  19   9        1.60       -0.20      2.45 o 
  -1  19   9        4.66        5.50      2.96 o 
   0  19   9        0.59        2.35      6.24 o 
   1  19   9       25.23       22.82      7.99 o 
  -6  20   9      693.17      693.12     13.02 o 
  -5  20   9       85.54       99.24      5.65 o 
  -4  20   9      338.11      324.34      7.38 o 
  -3  20   9      157.43      154.65      6.07 o 
  -2  20   9      259.54      272.43     10.70 o 
  -1  20   9      134.24      130.71      6.26 o 
   0  20   9      172.05      147.88     14.15 o 
  -5  21   9      420.23      454.10     10.50 o 
  -4  21   9      109.96      110.38      4.97 o 
  -3  21   9       16.39       12.26      2.81 o 
  -2  21   9       25.40       20.70      6.09 o 
  -1  21   9        2.96        1.91      4.16 o 
 -12   0  10      530.84      531.26     27.07 o 
 -11   0  10      266.16      274.93     18.29 o 
 -10   0  10      531.20      525.57     16.21 o 
  -9   0  10      182.03      173.98      8.88 o 
  -8   0  10      522.12      556.85     28.83 o 
  -7   0  10      124.71      118.12      4.12 o 
  -6   0  10     2165.19     2181.22     25.48 o 
  -5   0  10     1737.38     1805.41     26.09 o 
  -4   0  10     2135.97     2042.43     27.66 o 
  -3   0  10      910.29      898.12     36.68 o 
  -2   0  10     1118.19     1112.47     16.71 o 
  -1   0  10       72.52       50.22      6.70 o 
   0   0  10      261.66      264.36     15.49 o 
   1   0  10       39.49       51.68      8.57 o 
   2   0  10     2255.93     2076.19     58.30 o 
   3   0  10        0.54        4.19      4.44 o 
   4   0  10      506.58      432.10     22.78 o 
   5   0  10      519.20      539.43     26.52 o 
 -12   1  10       12.59        8.83      4.85 o 
 -11   1  10      184.32      186.96     10.83 o 
 -10   1  10      865.98      818.03     23.39 o 
  -9   1  10      268.67      267.34      7.77 o 
  -8   1  10       55.92       51.87      3.97 o 
  -7   1  10      941.00      889.31      8.61 o 
  -6   1  10      384.00      401.96      5.59 o 
  -5   1  10       65.24       47.84      4.00 o 
  -4   1  10     1653.04     1648.66     16.54 o 
  -3   1  10       39.52       38.86      2.65 o 
  -2   1  10      839.48      810.08      9.39 o 
  -1   1  10      520.62      531.55     14.63 o 
   0   1  10      268.72      295.07     30.18 o 
   1   1  10      136.21      125.73     11.01 o 
   2   1  10        0.32       -1.47      6.67 o 
   3   1  10      354.33      320.89     15.69 o 
   4   1  10      289.74      301.35     13.34 o 
   5   1  10       52.83       40.49      6.56 o 
 -12   2  10      150.47      154.46     12.09 o 
 -11   2  10       30.91       24.50      4.43 o 
 -10   2  10       51.54       45.21      5.04 o 
  -9   2  10      186.89      162.87      7.53 o 
  -8   2  10       28.63       26.22      3.16 o 
  -7   2  10       48.12       39.48      2.21 o 
  -6   2  10      813.69      833.94      8.80 o 
  -5   2  10      115.90      110.01      3.68 o 
  -4   2  10      838.72      826.34     10.01 o 
  -3   2  10        0.48       -0.82      0.82 o 
  -2   2  10       58.91       60.09      2.96 o 
  -1   2  10       32.72       34.16      3.09 o 
   0   2  10      140.28      155.69      8.53 o 
   1   2  10       42.08       33.20      5.11 o 
   2   2  10       75.91       82.67     15.53 o 
   3   2  10        6.67        5.49      3.66 o 
   4   2  10       16.12       20.63      5.04 o 
   5   2  10        0.11        2.98      3.82 o 
 -12   3  10       26.00       17.48      7.08 o 
 -11   3  10       70.58       62.40      6.11 o 
 -10   3  10       78.11       81.52      8.05 o 
  -9   3  10      288.98      288.23     14.44 o 
  -8   3  10       51.93       58.44      4.17 o 
  -7   3  10       19.40       22.14      1.94 o 
  -6   3  10      181.34      186.02      3.99 o 
  -5   3  10       45.11       41.05      3.04 o 
  -4   3  10      250.59      251.53      5.03 o 
  -3   3  10       80.85       67.85      4.74 o 
  -2   3  10      602.08      600.07      6.90 o 
  -1   3  10       92.13       96.99      4.58 o 
   0   3  10      294.14      253.56     10.73 o 
   1   3  10       13.26       14.09      3.85 o 
   2   3  10        4.77        3.38      4.37 o 
   3   3  10      144.72      134.34     10.13 o 
   4   3  10       42.92       44.80      6.49 o 
   5   3  10       15.31        8.92      9.45 o 
 -12   4  10        9.43       10.42      4.04 o 
 -11   4  10       99.08       98.87     10.66 o 
 -10   4  10      311.96      287.62     22.14 o 
  -9   4  10      237.71      235.19      8.79 o 
  -8   4  10       34.98       31.96      4.90 o 
  -7   4  10       27.86       35.14      2.18 o 
  -6   4  10        2.76        6.42      1.46 o 
  -5   4  10      257.38      261.91      4.75 o 
  -4   4  10       10.57        9.60      1.58 o 
  -3   4  10        1.23       -0.08      1.20 o 
  -2   4  10      268.30      257.70      4.68 o 
  -1   4  10      793.47      777.60     12.56 o 
   0   4  10      396.81      448.74     20.77 o 
   1   4  10      635.49      577.28     17.51 o 
   2   4  10       24.38       17.78      5.00 o 
   3   4  10      153.74      158.01     10.12 o 
   4   4  10        9.12        0.06      3.53 o 
   5   4  10      620.54      641.18     20.65 o 
 -12   5  10       27.04       13.93      7.36 o 
 -11   5  10      412.62      397.59     12.79 o 
 -10   5  10        1.97       -2.66      2.66 o 
  -9   5  10        6.82        6.25      3.05 o 
  -8   5  10        0.12       -0.48      1.88 o 
  -7   5  10       63.51       67.81      3.20 o 
  -6   5  10       17.87       13.91      1.67 o 
  -5   5  10     1040.59     1076.54     11.24 o 
  -4   5  10        4.82        3.95      1.24 o 
  -3   5  10      988.45      968.72     11.17 o 
  -2   5  10        9.21       17.06      1.71 o 
  -1   5  10     2672.79     2667.29     31.17 o 
   0   5  10      456.16      412.59     23.13 o 
   1   5  10      452.52      442.27     15.05 o 
   2   5  10       90.61       87.39      7.95 o 
   3   5  10      113.78      109.36      9.12 o 
   4   5  10      338.06      376.27     15.07 o 
   5   5  10       54.50       43.35      6.65 o 
 -12   6  10       90.30       82.80      7.50 o 
 -11   6  10       38.93       35.75      5.26 o 
 -10   6  10       88.88       81.66      6.55 o 
  -9   6  10       20.62       19.78      3.87 o 
  -8   6  10       37.40       42.42      4.14 o 
  -7   6  10      121.28      111.93      5.36 o 
  -6   6  10       49.06       37.41      2.20 o 
  -5   6  10      449.29      470.64      6.58 o 
  -4   6  10      177.04      166.59      3.52 o 
  -3   6  10       24.41       25.08      2.90 o 
  -2   6  10     1754.89     1697.47     16.64 o 
  -1   6  10      336.62      347.83      5.80 o 
   0   6  10      793.42      755.47     20.14 o 
   1   6  10        0.25       -1.35      2.50 o 
   2   6  10       20.77       19.19      6.47 o 
   3   6  10      126.49      138.71     10.10 o 
   4   6  10        2.40        7.33      3.95 o 
   5   6  10      273.54      278.57     13.54 o 
 -12   7  10       15.64        9.67      4.28 o 
 -11   7  10      196.06      212.87      9.69 o 
 -10   7  10       33.45       32.95      4.85 o 
  -9   7  10       13.45       18.58      3.67 o 
  -8   7  10      267.47      287.17      8.77 o 
  -7   7  10      229.86      229.19      5.29 o 
  -6   7  10      319.11      340.38      7.66 o 
  -5   7  10      353.73      344.29      5.12 o 
  -4   7  10        0.01       -1.28      1.28 o 
  -3   7  10       70.93       64.03      2.97 o 
  -2   7  10      202.29      173.40      3.92 o 
  -1   7  10      102.61       81.64      4.35 o 
   0   7  10      143.10      141.23      8.33 o 
   1   7  10       25.00       32.30      8.26 o 
   2   7  10       38.07       46.02      6.04 o 
   3   7  10      117.71      142.39     28.18 o 
   4   7  10       31.50       40.20      7.11 o 
   5   7  10       35.50       36.83      6.43 o 
 -12   8  10        5.23        7.78      4.29 o 
 -11   8  10      273.28      281.42     11.10 o 
 -10   8  10      277.12      290.32     13.06 o 
  -9   8  10        0.23        0.31      3.09 o 
  -8   8  10       45.69       47.51      6.08 o 
  -7   8  10        1.09        3.21      1.71 o 
  -6   8  10      829.23      869.64     10.40 o 
  -5   8  10      258.48      262.54      4.78 o 
  -4   8  10      435.87      477.09      7.27 o 
  -3   8  10      392.44      384.76      6.34 o 
  -2   8  10        3.49        3.97      1.33 o 
  -1   8  10       17.26       17.95      1.96 o 
   0   8  10      268.28      273.14     11.49 o 
   1   8  10       46.44       44.97      5.81 o 
   2   8  10      453.12      465.26     16.09 o 
   3   8  10        4.68        5.76      3.93 o 
   4   8  10        2.11        3.20      3.96 o 
   5   8  10      129.86      118.40     14.42 o 
 -12   9  10        7.84       -3.58      7.09 o 
 -11   9  10      211.96      219.82     23.22 o 
 -10   9  10       41.60       33.43      6.05 o 
  -9   9  10      102.47       98.52     15.08 o 
  -8   9  10        1.27        3.00      2.53 o 
  -7   9  10        1.92        3.58      1.73 o 
  -6   9  10      749.27      770.89      8.96 o 
  -5   9  10      186.46      176.46      4.78 o 
  -4   9  10      421.81      434.78      6.93 o 
  -3   9  10       22.87       24.07      2.10 o 
  -2   9  10       41.11       47.80      2.47 o 
  -1   9  10       19.32       27.46      2.52 o 
   0   9  10       89.83       91.75      8.37 o 
   1   9  10       10.76       14.92      7.05 o 
   2   9  10        0.10       -2.48      2.48 o 
   3   9  10      167.70      192.82     10.59 o 
   4   9  10      327.51      321.36     14.20 o 
   5   9  10       16.52       27.55      8.55 o 
 -11  10  10       13.84        8.62      7.32 o 
 -10  10  10       64.74       81.06      8.32 o 
  -9  10  10        0.01       -1.95      5.43 o 
  -8  10  10      159.52      175.81      9.71 o 
  -7  10  10       87.29       97.96      4.14 o 
  -6  10  10      138.46      137.65      3.88 o 
  -5  10  10       94.81      110.53      4.08 o 
  -4  10  10      814.83      787.07     11.09 o 
  -3  10  10       65.68       51.05      2.80 o 
  -2  10  10       71.41       59.79      2.69 o 
  -1  10  10      194.63      196.04      5.18 o 
   0  10  10        8.66        6.56      3.29 o 
   1  10  10       75.16       71.25      7.10 o 
   2  10  10      214.81      241.71     20.78 o 
   3  10  10       22.97       33.45      5.95 o 
   4  10  10       28.32       23.98      8.27 o 
 -11  11  10       26.77       18.83      7.95 o 
 -10  11  10        0.27       -3.39      3.72 o 
  -9  11  10       15.28       15.40      4.79 o 
  -8  11  10       17.37        7.67      2.99 o 
  -7  11  10        0.14        0.08      1.51 o 
  -6  11  10       46.26       51.50      3.05 o 
  -5  11  10      813.59      848.54     11.69 o 
  -4  11  10      231.64      218.95      5.54 o 
  -3  11  10       15.47       12.12      1.81 o 
  -2  11  10       56.29       51.92      2.62 o 
  -1  11  10        0.33       -1.03      1.42 o 
   0  11  10        1.09        1.07      2.54 o 
   1  11  10      100.42      110.52     12.54 o 
   2  11  10       41.96       36.70      5.82 o 
   3  11  10      599.57      568.82     18.67 o 
   4  11  10       79.22       85.17     12.47 o 
 -11  12  10       30.37       35.00      8.87 o 
 -10  12  10       25.09       27.73      6.11 o 
  -9  12  10       64.27       62.82      7.53 o 
  -8  12  10       17.17        7.66      3.80 o 
  -7  12  10        2.60        5.60      2.21 o 
  -6  12  10      186.50      201.09      6.72 o 
  -5  12  10       17.00       14.15      2.25 o 
  -4  12  10      603.86      578.84      9.36 o 
  -3  12  10       14.06       16.85      2.92 o 
  -2  12  10        6.75        4.67      1.47 o 
  -1  12  10        0.00       -0.49      1.69 o 
   0  12  10       17.03        4.64      3.05 o 
   1  12  10       19.13       19.79      4.53 o 
   2  12  10       94.08       89.63      8.49 o 
   3  12  10        0.56       -5.10      5.10 o 
   4  12  10       26.23       23.54      8.49 o 
 -10  13  10        3.47       -1.88      4.80 o 
  -9  13  10      443.15      420.58     15.85 o 
  -8  13  10       87.79       89.65      7.86 o 
  -7  13  10      133.43      134.18      5.29 o 
  -6  13  10        4.58        0.82      1.73 o 
  -5  13  10      209.41      237.64      6.17 o 
  -4  13  10      400.59      383.11      7.46 o 
  -3  13  10      290.26      296.58      6.39 o 
  -2  13  10      611.82      603.00      9.79 o 
  -1  13  10      269.01      280.31      5.96 o 
   0  13  10      335.36      362.89     10.77 o 
   1  13  10      643.49      666.49     19.47 o 
   2  13  10       21.19       14.22      6.27 o 
   3  13  10       80.61      104.36     13.15 o 
 -10  14  10      104.69      106.97     23.97 o 
  -9  14  10       11.76       24.15      8.82 o 
  -8  14  10      349.69      346.17     15.82 o 
  -7  14  10        9.65        5.48      2.44 o 
  -6  14  10      420.04      457.43      7.90 o 
  -5  14  10      119.14      124.62      4.51 o 
  -4  14  10      656.83      681.93     11.50 o 
  -3  14  10      426.90      434.55      7.95 o 
  -2  14  10      415.06      401.02      8.68 o 
  -1  14  10       69.06       68.69      3.52 o 
   0  14  10      127.71      131.15      7.49 o 
   1  14  10      215.40      220.69     11.08 o 
   2  14  10      221.33      222.04     16.18 o 
   3  14  10      145.36      149.73     13.10 o 
 -10  15  10       33.05       44.65     11.06 o 
  -9  15  10       22.46       26.69      9.39 o 
  -8  15  10       40.83       52.75      6.56 o 
  -7  15  10        4.19        1.30      2.44 o 
  -6  15  10       11.28       14.15      2.21 o 
  -5  15  10        1.75       -1.55      1.82 o 
  -4  15  10      235.91      229.97      5.94 o 
  -3  15  10        8.38        8.98      2.12 o 
  -2  15  10      234.74      238.63      6.77 o 
  -1  15  10       16.78       16.54      2.63 o 
   0  15  10       28.97       37.01      4.97 o 
   1  15  10      223.20      240.48     15.85 o 
   2  15  10       28.77       26.16      5.80 o 
   3  15  10        3.14        0.74      4.30 o 
  -9  16  10        6.21        6.43      7.68 o 
  -8  16  10       27.71       26.29      5.43 o 
  -7  16  10        0.33        1.46      2.43 o 
  -6  16  10       23.13       20.11      4.26 o 
  -5  16  10       11.79        9.43      2.43 o 
  -4  16  10      179.19      168.62      5.31 o 
  -3  16  10       29.84       32.11      2.90 o 
  -2  16  10      102.58      104.43      5.04 o 
  -1  16  10       53.49       63.52      5.08 o 
   0  16  10      205.92      222.57     10.99 o 
   1  16  10       54.19       71.44      7.64 o 
   2  16  10       44.13       41.54      6.69 o 
  -8  17  10       74.00       70.87      7.84 o 
  -7  17  10       12.38        6.04      2.95 o 
  -6  17  10        3.34       -0.06      2.51 o 
  -5  17  10      241.69      235.25      9.32 o 
  -4  17  10        4.06        4.37      2.20 o 
  -3  17  10      324.50      305.85      6.81 o 
  -2  17  10        2.71        6.34      2.55 o 
  -1  17  10      157.55      154.28      8.23 o 
   0  17  10       41.78       51.33      9.65 o 
  -8  18  10       81.60       90.08      8.68 o 
  -7  18  10        0.02        2.79      3.05 o 
  -6  18  10        2.65       -1.44      4.19 o 
  -5  18  10       16.47       12.36      2.53 o 
  -4  18  10      275.68      267.47      6.67 o 
  -3  18  10      561.55      591.28     10.59 o 
  -2  18  10      224.93      226.79      7.07 o 
  -1  18  10      269.36      296.08     11.81 o 
   0  18  10      524.10      569.18     24.22 o 
  -7  19  10      162.46      139.66     16.97 o 
  -6  19  10       34.85       33.52      4.71 o 
  -5  19  10      287.38      297.16      7.01 o 
  -4  19  10      178.91      176.40      8.95 o 
  -3  19  10      585.99      637.93     12.14 o 
  -2  19  10      779.19      793.07     21.15 o 
  -1  19  10      484.54      512.61     15.90 o 
   0  19  10      187.29      190.71     15.02 o 
  -6  20  10        3.11        2.14      2.85 o 
  -5  20  10       25.89       29.15      3.10 o 
  -4  20  10       93.64       95.09      6.06 o 
  -3  20  10      103.82      108.75      5.86 o 
  -2  20  10      833.26      902.07     25.73 o 
  -1  20  10       69.67       90.11      8.17 o 
 -12   1  11       59.77       57.63      8.01 o 
 -11   1  11      111.72      103.97      9.57 o 
 -10   1  11        5.48        4.50      3.02 o 
  -9   1  11      193.08      209.40      7.09 o 
  -8   1  11       93.98      103.57      4.27 o 
  -7   1  11      238.53      237.85      4.45 o 
  -6   1  11       23.82       20.96      1.98 o 
  -5   1  11     1241.02     1237.19     13.68 o 
  -4   1  11      133.00      129.62      3.87 o 
  -3   1  11        5.37        2.27      1.27 o 
  -2   1  11      232.32      233.17      6.55 o 
  -1   1  11        1.43        2.27      2.10 o 
   0   1  11      162.01      146.55      8.76 o 
   1   1  11      111.60       83.04      7.87 o 
   2   1  11      304.97      330.41     38.38 o 
   3   1  11       63.72       62.12      7.59 o 
   4   1  11       97.09       90.79      9.07 o 
   5   1  11      486.50      478.97     25.15 o 
 -12   2  11       35.86       51.71      7.59 o 
 -11   2  11      123.02      134.77      8.70 o 
 -10   2  11      452.34      433.95     15.54 o 
  -9   2  11      150.82      140.10      7.56 o 
  -8   2  11      421.82      421.50      7.59 o 
  -7   2  11       61.11       74.02      2.77 o 
  -6   2  11     1047.14     1039.54     11.21 o 
  -5   2  11       95.80      100.67      5.02 o 
  -4   2  11      429.51      422.54      9.62 o 
  -3   2  11      610.36      612.95     11.07 o 
  -2   2  11       25.15       18.97      1.76 o 
  -1   2  11      359.92      335.03     10.58 o 
   0   2  11       88.58       79.15      7.56 o 
   1   2  11      210.51      207.39     10.65 o 
   2   2  11        9.16        7.13      3.74 o 
   3   2  11      365.69      362.92     14.94 o 
   4   2  11      268.15      280.56     39.93 o 
   5   2  11        0.51        3.34      4.26 o 
 -12   3  11      187.88      181.17     12.99 o 
 -11   3  11      242.14      261.61     10.31 o 
 -10   3  11      147.22      139.67      8.14 o 
  -9   3  11      199.64      217.92      8.61 o 
  -8   3  11      325.89      323.00      6.59 o 
  -7   3  11      602.57      582.88      7.93 o 
  -6   3  11      349.69      335.74      5.61 o 
  -5   3  11     2016.61     1927.54     17.77 o 
  -4   3  11      403.80      379.97      5.90 o 
  -3   3  11      137.97      129.35      4.37 o 
  -2   3  11     1563.88     1534.94     15.26 o 
  -1   3  11       30.57       28.00      4.46 o 
   0   3  11     1893.28     1669.58     34.99 o 
   1   3  11        4.37        3.08      5.11 o 
   2   3  11      204.69      200.19     10.75 o 
   3   3  11        0.86       -1.02      3.31 o 
   4   3  11        7.50        5.46      4.43 o 
   5   3  11        0.08        2.09      4.40 o 
 -12   4  11       17.25       12.22      4.74 o 
 -11   4  11        6.41        9.13      3.83 o 
 -10   4  11       58.13       48.80      6.42 o 
  -9   4  11        0.40       -0.88      2.57 o 
  -8   4  11      294.39      297.54      6.94 o 
  -7   4  11     1403.89     1345.06     13.20 o 
  -6   4  11      257.80      260.13      4.92 o 
  -5   4  11       59.42       57.18      3.09 o 
  -4   4  11      675.17      663.94      8.23 o 
  -3   4  11      264.74      264.86      5.18 o 
  -2   4  11     2654.14     2544.24     23.16 o 
  -1   4  11       81.48       73.53      5.42 o 
   0   4  11      192.62      192.40      9.99 o 
   1   4  11      117.45      106.76      9.06 o 
   2   4  11        0.16       -2.70      2.70 o 
   3   4  11       30.89       30.48      5.68 o 
   4   4  11        6.96        3.25      4.18 o 
 -12   5  11       23.23       13.22      4.36 o 
 -11   5  11        3.25        6.12      4.02 o 
 -10   5  11        0.56        0.04      4.62 o 
  -9   5  11       45.73       33.86      4.43 o 
  -8   5  11       64.61       67.21      4.33 o 
  -7   5  11       89.84       91.04      3.33 o 
  -6   5  11      351.19      370.32      5.92 o 
  -5   5  11      603.70      572.29      7.65 o 
  -4   5  11       50.62       48.33      2.77 o 
  -3   5  11      250.27      222.24      4.77 o 
  -2   5  11      196.55      182.10      3.85 o 
  -1   5  11       34.03       41.49      7.28 o 
   0   5  11      254.55      218.01     10.72 o 
   1   5  11       32.80       35.79      8.37 o 
   2   5  11      149.55      170.36     13.58 o 
   3   5  11       71.67       62.17      7.57 o 
   4   5  11      103.80       86.91      8.92 o 
 -12   6  11       23.90       15.23      4.60 o 
 -11   6  11       66.78       62.19      6.35 o 
 -10   6  11       10.65        4.14      3.41 o 
  -9   6  11        5.27        3.46      3.58 o 
  -8   6  11      503.96      520.25     10.45 o 
  -7   6  11      947.21      879.03     13.51 o 
  -6   6  11      492.93      504.37      7.06 o 
  -5   6  11      345.43      341.63      5.31 o 
  -4   6  11       69.53       56.70      2.95 o 
  -3   6  11      234.95      238.03      4.95 o 
  -2   6  11      132.02      108.36      3.06 o 
  -1   6  11     1809.82     1749.55     27.57 o 
   0   6  11       12.98       13.72      4.73 o 
   1   6  11     1165.69     1153.58     28.00 o 
   2   6  11       89.32       74.43      7.75 o 
   3   6  11      811.49      846.71     24.12 o 
   4   6  11        4.00        3.93      4.06 o 
 -12   7  11      175.56      164.24     12.25 o 
 -11   7  11       52.72       65.40      6.59 o 
 -10   7  11       42.42       40.62     12.30 o 
  -9   7  11      573.19      561.79     20.34 o 
  -8   7  11      157.04      144.83      5.62 o 
  -7   7  11      672.87      669.23      8.65 o 
  -6   7  11       24.51       19.14      2.13 o 
  -5   7  11      138.78      127.27      3.63 o 
  -4   7  11      249.87      243.82      5.19 o 
  -3   7  11       35.08       35.71      2.44 o 
  -2   7  11      182.86      197.16      4.48 o 
  -1   7  11      225.57      236.10      8.39 o 
   0   7  11      167.73      195.16     10.08 o 
   1   7  11       13.88       16.79      4.42 o 
   2   7  11      425.00      406.68     43.86 o 
   3   7  11        2.68        0.56      3.76 o 
   4   7  11       66.55       65.69     10.40 o 
 -12   8  11       12.66       11.12      8.09 o 
 -11   8  11       10.50       11.83     10.64 o 
 -10   8  11       22.98       17.91      4.99 o 
  -9   8  11      400.93      391.05     14.47 o 
  -8   8  11       20.69       11.85      3.07 o 
  -7   8  11      360.91      345.71      7.09 o 
  -6   8  11       85.62       82.19      3.46 o 
  -5   8  11      858.76      801.79     10.35 o 
  -4   8  11       95.21       96.48      3.63 o 
  -3   8  11      428.92      447.16      9.49 o 
  -2   8  11      546.96      522.13      7.03 o 
  -1   8  11      113.22      100.81      6.44 o 
   0   8  11        4.56        5.81      3.39 o 
   1   8  11     1200.35     1236.42     29.21 o 
   2   8  11        8.73        4.69      3.69 o 
   3   8  11       19.83       12.90      4.70 o 
   4   8  11        0.91        1.14      4.00 o 
 -11   9  11        0.10       -1.65      4.00 o 
 -10   9  11       85.08       79.07      8.24 o 
  -9   9  11      188.83      210.62     10.80 o 
  -8   9  11        3.53        7.42      2.72 o 
  -7   9  11       32.93       35.70      2.27 o 
  -6   9  11       62.16       64.67      3.19 o 
  -5   9  11      271.74      269.05      6.11 o 
  -4   9  11     1309.12     1224.59     13.85 o 
  -3   9  11      121.81      128.08      4.57 o 
  -2   9  11      179.27      192.92      5.08 o 
  -1   9  11      124.88      119.80      6.70 o 
   0   9  11      110.08      119.95      9.23 o 
   1   9  11        0.24        1.40      3.24 o 
   2   9  11      140.81      153.84     11.09 o 
   3   9  11      513.18      566.32     19.14 o 
   4   9  11       27.88       32.11      8.87 o 
 -11  10  11      641.48      655.09     21.19 o 
 -10  10  11       63.87       71.96      8.07 o 
  -9  10  11        2.53       -1.50      3.57 o 
  -8  10  11       82.83       92.78      6.96 o 
  -7  10  11       41.82       39.25      3.05 o 
  -6  10  11      178.02      164.30      5.34 o 
  -5  10  11      477.18      450.94      8.10 o 
  -4  10  11       20.40       13.27      2.26 o 
  -3  10  11       29.76       33.86      2.48 o 
  -2  10  11      166.01      168.75      4.90 o 
  -1  10  11      537.69      585.90     13.86 o 
   0  10  11        0.54        2.41      3.28 o 
   1  10  11        1.85        3.25      4.28 o 
   2  10  11      136.66      133.90     10.36 o 
   3  10  11      203.55      235.07     12.27 o 
 -11  11  11        6.64        9.89      5.26 o 
 -10  11  11      177.61      172.09     11.16 o 
  -9  11  11        0.10        0.62      3.59 o 
  -8  11  11      375.46      377.04     13.66 o 
  -7  11  11        3.78        4.64      2.03 o 
  -6  11  11       15.44       21.11      2.47 o 
  -5  11  11       10.89       18.07      2.42 o 
  -4  11  11      110.46      100.80      4.30 o 
  -3  11  11      186.15      216.37      5.00 o 
  -2  11  11     1137.05     1141.81     14.70 o 
  -1  11  11       10.90       10.33      3.26 o 
   0  11  11      723.10      760.50     21.25 o 
   1  11  11       85.95       91.88     16.67 o 
   2  11  11     1055.52     1070.24     27.36 o 
   3  11  11      163.91      163.51     11.82 o 
 -11  12  11        8.17        6.45      4.85 o 
 -10  12  11      286.45      323.95     14.53 o 
  -9  12  11       27.38       23.44      6.46 o 
  -8  12  11        1.58       -0.70      3.35 o 
  -7  12  11       66.68       72.97      4.46 o 
  -6  12  11      102.45       98.71      4.27 o 
  -5  12  11       91.60       87.15      4.18 o 
  -4  12  11      411.18      403.99      7.78 o 
  -3  12  11      361.79      363.06      7.03 o 
  -2  12  11        0.58        0.06      1.73 o 
  -1  12  11      313.09      303.43      9.85 o 
   0  12  11       50.01       45.75      6.15 o 
   1  12  11      106.62       92.18      8.54 o 
   2  12  11      120.45      128.20     12.41 o 
   3  12  11       26.13       27.63      8.21 o 
 -10  13  11       39.22       28.29      9.85 o 
  -9  13  11       42.97       48.21      6.61 o 
  -8  13  11      219.95      218.52     13.03 o 
  -7  13  11       78.60       68.82      4.48 o 
  -6  13  11       29.22       31.37      3.07 o 
  -5  13  11       84.60       78.98      4.03 o 
  -4  13  11      264.83      252.97      6.16 o 
  -3  13  11        8.57        5.48      1.94 o 
  -2  13  11       27.51       30.50      3.13 o 
  -1  13  11       19.64       18.52      3.77 o 
   0  13  11      535.68      560.79     18.90 o 
   1  13  11      213.02      204.45     11.19 o 
   2  13  11      194.23      180.57     15.24 o 
 -10  14  11       34.54       36.88     10.36 o 
  -9  14  11        6.49       14.50      5.02 o 
  -8  14  11      297.48      297.38     29.90 o 
  -7  14  11      120.82      130.22      5.80 o 
  -6  14  11       63.70       59.18      3.58 o 
  -5  14  11        7.54        5.27      2.09 o 
  -4  14  11        2.62        2.48      2.01 o 
  -3  14  11       39.29       35.33      2.98 o 
  -2  14  11        0.42       -0.07      2.31 o 
  -1  14  11       15.90       13.59      5.36 o 
   0  14  11       15.34       21.33      4.33 o 
   1  14  11      124.12      108.62     11.41 o 
   2  14  11      282.50      307.13     19.42 o 
  -9  15  11      446.65      460.97     16.53 o 
  -8  15  11       91.00       75.84      7.77 o 
  -7  15  11      745.65      765.14     13.36 o 
  -6  15  11      319.96      326.00      7.62 o 
  -5  15  11      278.01      280.13      7.71 o 
  -4  15  11        6.78        9.61      2.25 o 
  -3  15  11        1.63       -0.85      1.78 o 
  -2  15  11      197.22      204.46      6.35 o 
  -1  15  11       77.76       92.38      8.56 o 
   0  15  11       17.83       23.61      4.55 o 
   1  15  11        9.15        4.42      5.83 o 
   2  15  11        0.36        3.75      5.65 o 
  -9  16  11        7.73        7.47      6.60 o 
  -8  16  11      249.89      252.22     11.15 o 
  -7  16  11      216.73      212.85      6.96 o 
  -6  16  11      396.03      428.99      8.15 o 
  -5  16  11      290.95      275.72      6.73 o 
  -4  16  11      208.77      208.90      5.86 o 
  -3  16  11      178.14      176.49      5.19 o 
  -2  16  11       60.96       62.48      5.97 o 
  -1  16  11      493.57      543.97     17.69 o 
   0  16  11        7.32       32.21      8.49 o 
   1  16  11      103.04      109.04      9.60 o 
  -8  17  11        0.20       -2.85      2.85 o 
  -7  17  11      121.39      123.40      6.04 o 
  -6  17  11       18.21       15.40      2.59 o 
  -5  17  11      134.93      130.52      5.14 o 
  -4  17  11      144.26      142.12      7.90 o 
  -3  17  11      337.93      355.29     10.98 o 
  -2  17  11       42.84       45.42      6.09 o 
  -1  17  11      107.37      127.41      9.88 o 
   0  17  11      206.13      212.10     15.58 o 
  -7  18  11      131.51      124.84      8.99 o 
  -6  18  11        7.93        5.27      2.82 o 
  -5  18  11       66.03       74.36      4.26 o 
  -4  18  11       88.82       79.93      4.36 o 
  -3  18  11       98.18      105.04      5.71 o 
  -2  18  11       34.45       30.38      4.27 o 
  -1  18  11       25.06       33.60      8.57 o 
  -6  19  11      353.74      365.30      9.46 o 
  -5  19  11       13.42        6.63      2.50 o 
  -4  19  11       69.89       84.27      4.84 o 
  -3  19  11        1.33        2.14      2.77 o 
  -2  19  11        0.27       -2.75      2.75 o 
 -12   0  12      112.82       92.71     14.21 o 
 -11   0  12      357.87      300.83     19.87 o 
 -10   0  12       65.77       75.13      7.74 o 
  -9   0  12       34.14       29.63      5.19 o 
  -8   0  12      781.55      774.75     15.83 o 
  -7   0  12      295.75      280.94      7.00 o 
  -6   0  12      501.50      479.65     10.77 o 
  -5   0  12      767.15      724.49     13.84 o 
  -4   0  12       12.16       12.57      3.05 o 
  -3   0  12      672.68      664.01     12.49 o 
  -2   0  12       18.80       17.84      4.29 o 
  -1   0  12        2.03        1.55      4.29 o 
   0   0  12        0.91        2.97      4.52 o 
   1   0  12       50.87       60.12     10.06 o 
   2   0  12        1.60        0.66      4.87 o 
   3   0  12      128.40       89.42     13.16 o 
   4   0  12        7.29       -0.81      5.64 o 
 -12   1  12       13.40       19.49     10.77 o 
 -11   1  12       35.72       25.06      5.82 o 
 -10   1  12       30.89       37.56      5.10 o 
  -9   1  12      950.99      864.83     15.70 o 
  -8   1  12       78.27       82.82      4.05 o 
  -7   1  12      543.67      545.38      7.53 o 
  -6   1  12      678.69      666.42     10.02 o 
  -5   1  12        3.97        0.58      1.65 o 
  -4   1  12     2683.90     2657.65     22.99 o 
  -3   1  12      154.37      162.53      4.10 o 
  -2   1  12       64.12       65.56      2.91 o 
  -1   1  12        0.00       -0.02      4.09 o 
   0   1  12       28.28       12.12      5.75 o 
   1   1  12       42.89       43.56     10.91 o 
   2   1  12      207.03      218.03     11.78 o 
   3   1  12        6.09        0.22      4.42 o 
   4   1  12        8.84        9.09      4.82 o 
 -12   2  12       11.15        9.71      6.80 o 
 -11   2  12        1.74       -2.57      3.20 o 
 -10   2  12       40.47       46.76      9.55 o 
  -9   2  12       11.34       10.26      5.40 o 
  -8   2  12      350.95      355.63      7.14 o 
  -7   2  12      256.06      246.66      4.91 o 
  -6   2  12      198.51      201.85      4.59 o 
  -5   2  12      322.13      319.35      6.11 o 
  -4   2  12        1.01       -1.32      1.32 o 
  -3   2  12      519.52      495.08      7.38 o 
  -2   2  12      803.27      815.51     13.88 o 
  -1   2  12      265.64      247.31     11.54 o 
   0   2  12       53.27       35.70      5.77 o 
   1   2  12      149.80      120.44      9.76 o 
   2   2  12      163.91      143.52     10.97 o 
   3   2  12       22.25       15.41      5.13 o 
   4   2  12       19.29       26.10      6.21 o 
 -12   3  12        5.38        0.14      4.23 o 
 -11   3  12       17.72       17.61      4.23 o 
 -10   3  12       83.00       90.71      7.49 o 
  -9   3  12      200.62      183.63      8.48 o 
  -8   3  12       41.30       44.20      3.42 o 
  -7   3  12       52.02       43.68      2.57 o 
  -6   3  12       93.48       90.33      4.12 o 
  -5   3  12        2.24        1.76      1.61 o 
  -4   3  12      107.43      123.51      3.59 o 
  -3   3  12       47.97       41.30      2.24 o 
  -2   3  12       64.53       54.52      3.57 o 
  -1   3  12       95.47       86.75      7.92 o 
   0   3  12      297.50      264.23     12.20 o 
   1   3  12       46.79       49.05      6.65 o 
   2   3  12       10.41       12.15      4.39 o 
   3   3  12        3.01       10.71      4.50 o 
   4   3  12       23.26       26.94      6.33 o 
 -12   4  12      215.22      221.61     10.24 o 
 -11   4  12      189.84      187.40      9.42 o 
 -10   4  12      144.31      135.50     11.63 o 
  -9   4  12     1124.02     1122.65     21.96 o 
  -8   4  12        3.73        4.37      2.51 o 
  -7   4  12      271.64      285.94      5.24 o 
  -6   4  12      100.10       92.01      3.54 o 
  -5   4  12      296.37      289.89      6.24 o 
  -4   4  12       69.46       64.38      3.34 o 
  -3   4  12     1014.11     1007.45     10.64 o 
  -2   4  12      101.62       89.77      3.36 o 
  -1   4  12       27.62       27.19     10.23 o 
   0   4  12        1.21       -1.08      4.59 o 
   1   4  12      532.39      556.70     18.78 o 
   2   4  12       14.74       15.92      4.86 o 
   3   4  12      282.00      292.07     15.58 o 
   4   4  12        4.86        3.40      4.33 o 
 -12   5  12      121.12      111.98      8.46 o 
 -11   5  12       38.83       34.75      5.26 o 
 -10   5  12      390.48      371.79     20.74 o 
  -9   5  12      151.41      170.22      7.50 o 
  -8   5  12     1511.84     1554.18     18.01 o 
  -7   5  12       54.37       52.53      2.77 o 
  -6   5  12       89.03       79.78      3.28 o 
  -5   5  12       11.00        6.72      1.88 o 
  -4   5  12       56.71       50.88      2.92 o 
  -3   5  12        0.01        1.63      1.43 o 
  -2   5  12       97.86       86.58      3.38 o 
  -1   5  12      395.08      410.06     14.99 o 
   0   5  12       66.59       62.46      7.15 o 
   1   5  12       49.93       43.75      6.56 o 
   2   5  12      397.83      411.08     16.26 o 
   3   5  12       18.19       24.53      5.76 o 
   4   5  12        6.60        3.39      4.45 o 
 -12   6  12       17.16       11.23      5.31 o 
 -11   6  12      188.34      182.89      9.85 o 
 -10   6  12        8.47       12.33      4.58 o 
  -9   6  12      118.11      116.80      9.23 o 
  -8   6  12        8.66       14.34      2.38 o 
  -7   6  12      630.12      637.72      8.84 o 
  -6   6  12       58.25       62.36      3.25 o 
  -5   6  12       46.87       43.60      2.78 o 
  -4   6  12      151.72      145.67      4.26 o 
  -3   6  12       25.95       21.74      2.06 o 
  -2   6  12       67.98       62.31      3.30 o 
  -1   6  12       42.80       29.20      4.05 o 
   0   6  12      102.84      103.45      8.91 o 
   1   6  12        0.08       -2.02      3.61 o 
   2   6  12        6.58        1.38      4.74 o 
   3   6  12      283.93      327.34     19.35 o 
 -12   7  12       13.65        5.87      7.69 o 
 -11   7  12       21.84       28.20      6.81 o 
 -10   7  12       15.81       18.44      5.10 o 
  -9   7  12        0.20        1.51      2.74 o 
  -8   7  12       87.06       87.94      3.96 o 
  -7   7  12       16.39       20.46      2.26 o 
  -6   7  12        6.14        4.32      1.73 o 
  -5   7  12       27.60       21.21      2.66 o 
  -4   7  12      344.95      347.52      6.42 o 
  -3   7  12      201.21      199.35      4.64 o 
  -2   7  12       52.36       56.63      3.04 o 
  -1   7  12       30.61       36.55      6.19 o 
   0   7  12      145.62      141.29     10.36 o 
   1   7  12        7.45        7.51      4.07 o 
   2   7  12        7.26        3.01      3.66 o 
   3   7  12        0.46        2.07      4.12 o 
 -11   8  12        2.29       -3.90      6.94 o 
 -10   8  12        0.13       -3.10      5.78 o 
  -9   8  12      546.32      525.98     13.30 o 
  -8   8  12       65.84       57.53      3.40 o 
  -7   8  12      122.31      121.61      4.36 o 
  -6   8  12      159.08      144.51      4.32 o 
  -5   8  12      448.07      438.56      7.42 o 
  -4   8  12       16.00       10.81      1.93 o 
  -3   8  12      424.79      412.84      8.27 o 
  -2   8  12       22.96       30.65      2.57 o 
  -1   8  12       90.53       92.94      6.59 o 
   0   8  12        6.82        9.76      4.21 o 
   1   8  12      682.87      671.64     42.52 o 
   2   8  12        2.13        4.33      5.21 o 
   3   8  12        7.47        5.54      8.05 o 
 -11   9  12        0.30       -0.32      4.41 o 
 -10   9  12      288.01      303.10     13.87 o 
  -9   9  12       16.91        6.64      3.20 o 
  -8   9  12      782.57      738.30     12.05 o 
  -7   9  12        2.86        2.53      1.73 o 
  -6   9  12      276.93      287.50      6.96 o 
  -5   9  12       88.43       85.98      4.12 o 
  -4   9  12      121.38      135.52      4.25 o 
  -3   9  12        4.18        1.05      1.52 o 
  -2   9  12      397.99      388.37      8.50 o 
  -1   9  12       21.89       22.55      4.14 o 
   0   9  12      639.87      641.16     31.83 o 
   1   9  12       62.30       51.77      7.22 o 
   2   9  12      298.88      324.92     14.59 o 
   3   9  12        1.86        7.36      4.29 o 
 -11  10  12      122.21      112.54     11.52 o 
 -10  10  12        2.38        0.93      4.04 o 
  -9  10  12      414.91      422.00     12.05 o 
  -8  10  12       41.08       40.66      3.06 o 
  -7  10  12      912.13      927.48     14.94 o 
  -6  10  12       18.77       19.50      2.98 o 
  -5  10  12      929.16      919.19     12.86 o 
  -4  10  12       97.90      103.23      4.22 o 
  -3  10  12      495.83      498.28      7.68 o 
  -2  10  12       12.24       10.73      2.05 o 
  -1  10  12      343.00      336.46     10.76 o 
   0  10  12      290.46      295.97     30.03 o 
   1  10  12      316.92      298.11     13.66 o 
   2  10  12      165.73      158.86     11.73 o 
   3  10  12      383.33      346.88     15.38 o 
 -11  11  12        2.11        1.27      5.03 o 
 -10  11  12      208.65      218.77     11.98 o 
  -9  11  12       17.50        7.04      4.25 o 
  -8  11  12      386.97      387.72     10.84 o 
  -7  11  12       15.75       16.15      3.03 o 
  -6  11  12      338.82      319.55      6.99 o 
  -5  11  12       91.34       81.22      4.13 o 
  -4  11  12        5.63        1.36      2.40 o 
  -3  11  12        5.54        1.23      1.56 o 
  -2  11  12      135.93      133.98      4.57 o 
  -1  11  12      207.21      231.64     10.52 o 
   0  11  12       23.32       29.94      5.44 o 
   1  11  12       58.69       68.08      7.90 o 
   2  11  12        0.23        6.21      4.71 o 
 -10  12  12       50.25       53.11     11.67 o 
  -9  12  12        0.24       -2.17      3.35 o 
  -8  12  12      395.15      411.04     11.55 o 
  -7  12  12      146.40      153.83      4.67 o 
  -6  12  12     1378.41     1380.03     17.17 o 
  -5  12  12       56.71       60.17      3.72 o 
  -4  12  12       32.82       24.02      2.70 o 
  -3  12  12        5.30        1.93      1.74 o 
  -2  12  12       28.09       34.26      3.62 o 
  -1  12  12      144.19      155.12     10.94 o 
   0  12  12       23.32       10.56      4.57 o 
   1  12  12      412.72      452.64     16.98 o 
   2  12  12        4.85        8.17      4.90 o 
 -10  13  12        1.56       -5.87      5.99 o 
  -9  13  12        0.70        1.85      3.87 o 
  -8  13  12       17.67       18.31      3.79 o 
  -7  13  12      410.36      386.24      9.13 o 
  -6  13  12      622.59      590.20      9.97 o 
  -5  13  12       83.23       76.06      4.12 o 
  -4  13  12      856.81      849.69     12.39 o 
  -3  13  12        1.83        4.71      1.84 o 
  -2  13  12       50.50       44.69      3.49 o 
  -1  13  12       22.39       31.13      4.69 o 
   0  13  12      173.22      151.88     11.07 o 
   1  13  12      325.64      340.97     14.69 o 
  -9  14  12       77.50       77.07      8.07 o 
  -8  14  12      117.37      140.99      9.44 o 
  -7  14  12      362.50      379.44      9.17 o 
  -6  14  12       63.74       53.93      4.27 o 
  -5  14  12      867.90      920.29     15.82 o 
  -4  14  12       21.53       16.81      2.59 o 
  -3  14  12      172.42      187.22      9.83 o 
  -2  14  12        0.02        0.27      2.19 o 
  -1  14  12        3.61        5.77      7.81 o 
   0  14  12      110.43      129.94     10.46 o 
   1  14  12        6.23       14.10      5.27 o 
  -9  15  12       13.21        7.19      4.55 o 
  -8  15  12      228.13      244.34      9.58 o 
  -7  15  12        5.15        3.82      4.44 o 
  -6  15  12     1262.20     1262.35     16.40 o 
  -5  15  12        2.58        2.20      2.19 o 
  -4  15  12      423.41      425.83      8.38 o 
  -3  15  12       27.81       22.48      3.25 o 
  -2  15  12      297.77      288.09     10.27 o 
  -1  15  12        3.98        3.52      4.46 o 
   0  15  12       33.41       29.89      6.13 o 
  -8  16  12      232.49      242.73     11.81 o 
  -7  16  12      273.07      293.94     10.81 o 
  -6  16  12        1.87        6.44      3.63 o 
  -5  16  12       13.29       14.18      3.23 o 
  -4  16  12       21.00       24.20      2.86 o 
  -3  16  12        0.88        0.12      2.55 o 
  -2  16  12      110.69      121.57      7.71 o 
  -1  16  12        0.83        1.73      4.50 o 
  -7  17  12       62.68       61.99      5.00 o 
  -6  17  12       13.95       13.47      2.70 o 
  -5  17  12      219.75      222.20      6.36 o 
  -4  17  12      174.07      201.04      5.99 o 
  -3  17  12      419.19      437.14     13.77 o 
  -2  17  12       10.72        8.64      3.98 o 
  -1  17  12       32.08       27.89      6.11 o 
  -6  18  12      151.78      146.72      7.90 o 
  -5  18  12       10.25       10.25      2.65 o 
  -4  18  12      576.81      640.36     10.74 o 
  -3  18  12       55.33       62.42      4.70 o 
  -2  18  12      415.73      434.54     18.45 o 
 -12   1  13      195.79      175.04     16.59 o 
 -11   1  13       16.81       17.05      5.44 o 
 -10   1  13       78.89       65.45     12.66 o 
  -9   1  13       54.58       56.59      4.37 o 
  -8   1  13        2.37        1.63      1.47 o 
  -7   1  13        0.62        2.32      1.76 o 
  -6   1  13      750.13      743.45     12.36 o 
  -5   1  13       44.15       44.43      3.24 o 
  -4   1  13      204.27      208.70      4.44 o 
  -3   1  13        2.50       -0.45      1.32 o 
  -2   1  13     1150.27     1153.03     17.93 o 
  -1   1  13      251.30      240.47     18.68 o 
   0   1  13      265.64      256.69     12.54 o 
   1   1  13        2.54        3.74      3.94 o 
   2   1  13        5.35        0.54      3.80 o 
   3   1  13      367.08      369.32     16.45 o 
 -12   2  13       21.32       19.61      6.13 o 
 -11   2  13      290.40      299.21     12.91 o 
 -10   2  13        0.15        2.93      3.73 o 
  -9   2  13      157.81      147.97      5.76 o 
  -8   2  13        4.75        6.26      1.65 o 
  -7   2  13        3.23        2.74      1.89 o 
  -6   2  13      273.63      263.97      5.79 o 
  -5   2  13      545.78      560.40      8.65 o 
  -4   2  13       60.01       52.75      2.99 o 
  -3   2  13       98.20      100.43      3.34 o 
  -2   2  13       17.66       12.15      3.01 o 
  -1   2  13     1090.01     1100.09     27.87 o 
   0   2  13       33.97       26.92      6.37 o 
   1   2  13        9.64        5.50      4.04 o 
   2   2  13       44.90       34.45      6.32 o 
   3   2  13       71.60       76.29      8.94 o 
 -12   3  13        0.14        2.30      7.12 o 
 -11   3  13       68.38       78.99      7.09 o 
 -10   3  13        4.34        6.30      3.48 o 
  -9   3  13      177.26      173.00      6.43 o 
  -8   3  13      311.91      342.70      5.64 o 
  -7   3  13        6.10        4.65      1.72 o 
  -6   3  13       57.99       62.48      3.38 o 
  -5   3  13       90.29       94.56      3.61 o 
  -4   3  13       14.85       17.34      2.38 o 
  -3   3  13       10.48        7.52      1.59 o 
  -2   3  13      571.71      591.66     11.91 o 
  -1   3  13      193.58      185.30     10.51 o 
   0   3  13      204.86      211.38     11.64 o 
   1   3  13       83.19       66.87      7.95 o 
   2   3  13       18.90       13.40      5.15 o 
   3   3  13        2.47        8.62      4.44 o 
 -12   4  13       41.40       24.36      6.52 o 
 -11   4  13       26.66       37.02      5.53 o 
 -10   4  13       89.44      103.70      7.75 o 
  -9   4  13       24.85       33.37      3.72 o 
  -8   4  13      103.01      116.33      4.72 o 
  -7   4  13       56.33       53.94      2.95 o 
  -6   4  13        7.60        7.64      1.94 o 
  -5   4  13       37.52       42.20      2.64 o 
  -4   4  13      107.29      112.71      4.00 o 
  -3   4  13      200.23      199.81      4.48 o 
  -2   4  13       40.79       34.89      3.83 o 
  -1   4  13      232.35      232.11     11.80 o 
   0   4  13      101.60      102.09      9.43 o 
   1   4  13        1.85        4.25      4.15 o 
   2   4  13        1.57        6.43      4.36 o 
   3   4  13      159.27      162.36     12.48 o 
 -12   5  13       45.29       41.22      7.35 o 
 -11   5  13       20.56       24.31      4.90 o 
 -10   5  13       17.13       22.39      5.59 o 
  -9   5  13       36.64       35.10      3.76 o 
  -8   5  13       37.96       28.38      2.83 o 
  -7   5  13      310.22      281.80      5.87 o 
  -6   5  13      195.64      189.20      4.73 o 
  -5   5  13       68.22       54.24      3.22 o 
  -4   5  13       76.81       77.37      3.56 o 
  -3   5  13      113.43      113.88      3.59 o 
  -2   5  13       38.77       49.43      4.30 o 
  -1   5  13        1.14        4.77      6.21 o 
   0   5  13      113.16      122.05     10.24 o 
   1   5  13       77.10       90.31      9.13 o 
   2   5  13       86.71      100.78      9.81 o 
   3   5  13        5.40        4.59      4.53 o 
 -11   6  13      229.20      242.34     12.75 o 
 -10   6  13        0.14       -1.99      3.88 o 
  -9   6  13      176.12      173.66      7.50 o 
  -8   6  13       45.88       48.05      3.46 o 
  -7   6  13      786.18      764.46     11.24 o 
  -6   6  13      131.71      144.64      4.14 o 
  -5   6  13     1244.02     1264.19     16.60 o 
  -4   6  13      232.54      228.09      5.30 o 
  -3   6  13      632.86      638.64      8.65 o 
  -2   6  13        6.67        7.95      2.86 o 
  -1   6  13     1248.50     1280.27     48.14 o 
   0   6  13        1.69        1.30      3.55 o 
   1   6  13       15.33       12.38      5.31 o 
   2   6  13       49.29       52.68      7.96 o 
 -11   7  13        5.42        6.74      5.02 o 
 -10   7  13      549.55      558.07     18.79 o 
  -9   7  13       51.75       47.98      4.21 o 
  -8   7  13      490.61      515.56     10.02 o 
  -7   7  13        4.42       -1.08      1.94 o 
  -6   7  13     1559.18     1536.33     16.73 o 
  -5   7  13      172.15      166.38      6.75 o 
  -4   7  13      660.18      646.02     13.61 o 
  -3   7  13       20.29       19.56      1.94 o 
  -2   7  13      203.53      208.88      7.26 o 
  -1   7  13       20.37       16.14      6.64 o 
   0   7  13      154.27      165.32     11.77 o 
   1   7  13      739.24      710.32     22.34 o 
   2   7  13       20.83       16.44      9.18 o 
 -11   8  13        9.63        2.96      4.70 o 
 -10   8  13        0.01        0.38      4.11 o 
  -9   8  13       69.58       60.26      5.58 o 
  -8   8  13       52.20       48.10      3.83 o 
  -7   8  13      296.36      278.45      5.87 o 
  -6   8  13       14.11        6.15      2.21 o 
  -5   8  13      220.46      226.97      5.44 o 
  -4   8  13        7.62        5.20      1.80 o 
  -3   8  13      288.89      268.95      5.21 o 
  -2   8  13       23.95       17.66      3.24 o 
  -1   8  13      772.92      765.28     30.21 o 
   0   8  13      195.49      198.34     12.62 o 
   1   8  13      185.90      196.05     11.67 o 
   2   8  13      104.91      126.37     19.54 o 
 -11   9  13       33.85       34.75      6.87 o 
 -10   9  13       21.73       27.74     10.95 o 
  -9   9  13        1.20       -3.44      3.44 o 
  -8   9  13        0.07       -0.38      1.89 o 
  -7   9  13       17.96       19.77      2.40 o 
  -6   9  13       32.69       25.87      2.84 o 
  -5   9  13       43.52       36.23      3.11 o 
  -4   9  13       33.80       33.77      2.66 o 
  -3   9  13        0.02       -1.73      1.73 o 
  -2   9  13      101.93      118.18      7.70 o 
  -1   9  13       46.36       49.53      6.89 o 
   0   9  13       28.15       39.36      7.84 o 
   1   9  13      346.67      370.30     15.80 o 
   2   9  13        8.63       10.35      5.32 o 
 -11  10  13       14.15        2.67      4.85 o 
 -10  10  13        1.45       -4.17      5.87 o 
  -9  10  13       79.38       80.45      7.82 o 
  -8  10  13        5.82        7.27      2.71 o 
  -7  10  13      176.03      175.08      5.33 o 
  -6  10  13        0.01        0.54      1.95 o 
  -5  10  13      268.12      250.09      6.27 o 
  -4  10  13        9.77       11.79      3.46 o 
  -3  10  13      190.35      198.57      5.67 o 
  -2  10  13       13.12       10.91      3.03 o 
  -1  10  13       35.06       43.33      6.64 o 
   0  10  13       10.14       14.71      4.88 o 
   1  10  13       45.49       46.26      7.28 o 
 -10  11  13      173.06      179.57     11.13 o 
  -9  11  13        3.51        2.66      3.12 o 
  -8  11  13      134.66      134.29      5.78 o 
  -7  11  13      111.67      117.09      4.76 o 
  -6  11  13      357.75      332.64      7.37 o 
  -5  11  13        6.35        7.72      2.56 o 
  -4  11  13      546.08      553.40      9.40 o 
  -3  11  13        7.65        6.49      2.42 o 
  -2  11  13      425.66      398.76     10.08 o 
  -1  11  13       62.65       66.38      7.26 o 
   0  11  13      211.81      208.17     11.88 o 
   1  11  13      117.67      140.10     11.39 o 
 -10  12  13       22.23       19.14      9.76 o 
  -9  12  13      154.20      147.53      8.97 o 
  -8  12  13       42.05       44.83      4.05 o 
  -7  12  13       97.81      110.38      4.64 o 
  -6  12  13       23.69       19.82      2.78 o 
  -5  12  13      116.58      132.16      6.21 o 
  -4  12  13        0.67       -0.18      1.90 o 
  -3  12  13      917.45      938.62     14.96 o 
  -2  12  13        0.49       -1.85      2.64 o 
  -1  12  13      643.65      674.64     16.42 o 
   0  12  13        5.40        8.79      4.69 o 
   1  12  13      175.00      152.28     11.70 o 
  -9  13  13      107.06      102.43      7.17 o 
  -8  13  13        3.85        4.71      2.80 o 
  -7  13  13        7.11        9.28      2.38 o 
  -6  13  13       12.38        4.07      2.26 o 
  -5  13  13      103.63      107.89      4.89 o 
  -4  13  13        6.50        3.09      2.11 o 
  -3  13  13       35.40       37.42      3.63 o 
  -2  13  13       38.33       44.63      8.68 o 
  -1  13  13       31.70       41.34      5.33 o 
   0  13  13      552.37      552.68     19.11 o 
  -9  14  13      112.14      102.23      7.27 o 
  -8  14  13       74.85       89.46      6.50 o 
  -7  14  13       53.92       49.66      4.37 o 
  -6  14  13       91.15       80.46      4.42 o 
  -5  14  13       23.92       15.73      2.71 o 
  -4  14  13       56.55       52.40      4.10 o 
  -3  14  13        1.19       -2.70      2.70 o 
  -2  14  13       56.37       78.36      6.49 o 
  -1  14  13        3.17        9.21      5.41 o 
   0  14  13        0.10        2.97      4.34 o 
  -8  15  13        0.04       -1.88      2.98 o 
  -7  15  13        2.55       -2.54      2.55 o 
  -6  15  13       37.85       39.20      4.87 o 
  -5  15  13        0.06       -1.94      1.94 o 
  -4  15  13      159.38      158.85      7.07 o 
  -3  15  13        9.98        9.16      2.97 o 
  -2  15  13      130.80      128.15      8.07 o 
  -1  15  13        6.01        1.88      7.25 o 
  -7  16  13       68.73       71.98      5.18 o 
  -6  16  13       37.57       52.27      3.78 o 
  -5  16  13       99.57      102.08      4.91 o 
  -4  16  13       25.41       30.73      6.40 o 
  -3  16  13       29.90       22.79      3.61 o 
  -2  16  13      214.34      221.43      9.59 o 
  -6  17  13       65.52       74.19      4.67 o 
  -5  17  13       47.31       35.70      4.16 o 
  -4  17  13      523.33      554.86     12.13 o 
  -3  17  13      422.63      441.01     10.08 o 
 -11   0  14       49.26       62.37     11.95 o 
 -10   0  14       88.00       66.70     11.16 o 
  -9   0  14     1200.89     1191.89     22.30 o 
  -8   0  14      442.45      441.73     10.47 o 
  -7   0  14      483.09      506.79     13.77 o 
  -6   0  14        2.60        5.36      2.67 o 
  -5   0  14        0.11        1.02      1.94 o 
  -4   0  14     1268.38     1247.21     20.24 o 
  -3   0  14       21.24       37.39      5.92 o 
  -2   0  14      391.14      366.63     13.65 o 
  -1   0  14       32.53       16.46      6.81 o 
   0   0  14        4.92        2.86      5.60 o 
   1   0  14      148.03      157.51     17.42 o 
   2   0  14      488.62      476.71     26.72 o 
 -11   1  14       16.39       14.19     11.96 o 
 -10   1  14       14.00       10.20      3.97 o 
  -9   1  14       73.90       73.41      4.60 o 
  -8   1  14      456.70      453.31      7.50 o 
  -7   1  14       95.62       98.53      4.22 o 
  -6   1  14       78.35       71.66      3.68 o 
  -5   1  14       30.54       29.92      3.00 o 
  -4   1  14      113.65      115.87      4.04 o 
  -3   1  14      801.12      752.34     16.28 o 
  -2   1  14        0.67        2.95      3.01 o 
  -1   1  14       70.71       69.56     15.71 o 
   0   1  14      219.38      191.37     24.35 o 
   1   1  14      284.35      286.80     14.40 o 
   2   1  14       40.35       30.34      6.53 o 
 -11   2  14      240.21      239.00     10.42 o 
 -10   2  14      130.99      119.68      9.66 o 
  -9   2  14        0.45       -0.31      2.40 o 
  -8   2  14       41.82       35.47      2.67 o 
  -7   2  14      270.50      269.04      5.98 o 
  -6   2  14       52.60       41.47      3.37 o 
  -5   2  14      130.84      131.41      4.04 o 
  -4   2  14       52.22       36.73      2.66 o 
  -3   2  14       11.89       10.45      2.11 o 
  -2   2  14       10.49        2.04      3.10 o 
  -1   2  14        6.19        8.38      4.66 o 
   0   2  14       82.85       83.17     10.83 o 
   1   2  14       35.40       17.31      9.95 o 
   2   2  14       50.81       46.90      7.70 o 
 -11   3  14        8.96        4.30      4.05 o 
 -10   3  14      209.39      223.99     11.91 o 
  -9   3  14      396.26      401.60     16.37 o 
  -8   3  14      362.62      385.49      6.50 o 
  -7   3  14        0.19       -0.75      1.81 o 
  -6   3  14        1.17        0.80      1.82 o 
  -5   3  14      221.43      206.33      5.27 o 
  -4   3  14       87.90       88.02      3.23 o 
  -3   3  14      222.64      216.87      5.51 o 
  -2   3  14       16.95       12.08      3.48 o 
  -1   3  14       17.78       13.44      4.67 o 
   0   3  14        3.64        3.54      3.81 o 
   1   3  14       82.19       82.00     19.34 o 
   2   3  14      181.89      203.32     14.19 o 
 -11   4  14       93.59       94.80      9.50 o 
 -10   4  14       39.81       40.18      5.07 o 
  -9   4  14      353.51      375.34      9.81 o 
  -8   4  14      108.83      114.08      5.37 o 
  -7   4  14      200.71      210.89      5.40 o 
  -6   4  14      116.35       99.34      3.88 o 
  -5   4  14      228.67      211.13      5.31 o 
  -4   4  14       57.60       69.06      3.02 o 
  -3   4  14      467.19      466.41      8.27 o 
  -2   4  14      269.75      268.19      9.97 o 
  -1   4  14       14.77        9.32      4.15 o 
   0   4  14       94.62      101.33     23.61 o 
   1   4  14      122.86      118.06     10.69 o 
   2   4  14      539.45      577.04     23.02 o 
 -11   5  14        1.35       -2.70      4.23 o 
 -10   5  14       89.65      101.52      8.48 o 
  -9   5  14        0.15        0.91      2.58 o 
  -8   5  14      225.03      232.42      5.69 o 
  -7   5  14       65.09       69.29      3.98 o 
  -6   5  14      450.90      448.19      7.36 o 
  -5   5  14        0.85        0.01      1.68 o 
  -4   5  14      507.10      507.29      7.24 o 
  -3   5  14      411.51      417.50      7.83 o 
  -2   5  14      131.50      129.65      8.53 o 
  -1   5  14      306.80      278.58     13.61 o 
   0   5  14      116.97      121.28     10.58 o 
   1   5  14      104.52      108.27     10.38 o 
 -11   6  14       27.03       28.82      6.37 o 
 -10   6  14       48.92       33.27      4.92 o 
  -9   6  14       15.84       16.18      4.51 o 
  -8   6  14        2.72        6.03      2.13 o 
  -7   6  14       11.18        6.10      2.01 o 
  -6   6  14      145.55      153.71      4.77 o 
  -5   6  14      180.67      178.09      4.98 o 
  -4   6  14      420.54      438.90      7.84 o 
  -3   6  14      110.95      118.35      4.78 o 
  -2   6  14      199.57      214.43      9.30 o 
  -1   6  14       15.78       13.09      5.04 o 
   0   6  14       46.26       42.11      7.02 o 
   1   6  14        8.07        7.88      7.04 o 
 -11   7  14       19.08        4.21      5.18 o 
 -10   7  14       20.56       17.65      4.22 o 
  -9   7  14        0.03       -0.71      2.89 o 
  -8   7  14      118.78      123.15      7.73 o 
  -7   7  14       53.47       56.28      3.38 o 
  -6   7  14        3.61        5.19      2.15 o 
  -5   7  14       28.78       25.83      2.63 o 
  -4   7  14        3.93       -0.40      1.65 o 
  -3   7  14      120.61      120.72      4.51 o 
  -2   7  14       54.57       45.95      5.48 o 
  -1   7  14       27.06       29.26      5.90 o 
   0   7  14      224.04      240.05     12.94 o 
   1   7  14       38.66       43.18      7.27 o 
 -11   8  14      177.34      179.49     12.96 o 
 -10   8  14       96.08      101.41     16.05 o 
  -9   8  14       47.23       51.93      6.81 o 
  -8   8  14       56.89       56.69      3.85 o 
  -7   8  14      616.99      619.90      9.38 o 
  -6   8  14        4.18        0.09      2.05 o 
  -5   8  14      389.87      403.08      9.41 o 
  -4   8  14       40.88       39.34      2.81 o 
  -3   8  14      378.05      395.08      7.78 o 
  -2   8  14      233.15      216.62      9.31 o 
  -1   8  14      282.68      322.58     14.51 o 
   0   8  14       49.90       57.45      8.02 o 
   1   8  14       29.92       27.69      6.13 o 
 -10   9  14      250.23      261.52     12.53 o 
  -9   9  14        1.81        2.27      2.71 o 
  -8   9  14      306.91      309.53      7.36 o 
  -7   9  14       47.13       47.93      3.85 o 
  -6   9  14      264.99      275.20      6.77 o 
  -5   9  14       91.40       80.00      4.34 o 
  -4   9  14      557.05      564.80      8.73 o 
  -3   9  14      329.14      345.19      7.30 o 
  -2   9  14      157.64      150.77      8.76 o 
  -1   9  14      107.42      123.71     10.56 o 
   0   9  14        3.23        2.53      4.34 o 
   1   9  14      128.76      146.28     12.14 o 
 -10  10  14       11.23       15.10      5.17 o 
  -9  10  14      525.65      539.53     11.94 o 
  -8  10  14       82.10       81.66      6.06 o 
  -7  10  14       69.88       77.86      4.30 o 
  -6  10  14        1.74        0.11      2.00 o 
  -5  10  14      364.95      354.05      8.10 o 
  -4  10  14      154.01      167.67      5.06 o 
  -3  10  14      102.06      104.38      4.43 o 
  -2  10  14      440.06      481.69     13.74 o 
  -1  10  14       88.48       83.87      8.97 o 
   0  10  14       90.01       92.09      9.40 o 
 -10  11  14      181.87      160.06     12.28 o 
  -9  11  14       15.26        7.47      3.24 o 
  -8  11  14        1.75        5.75      3.54 o 
  -7  11  14       79.05       76.74      4.26 o 
  -6  11  14        0.07        0.54      2.12 o 
  -5  11  14       12.42       14.08      3.32 o 
  -4  11  14      132.61      145.12      4.87 o 
  -3  11  14       86.12       88.60      6.85 o 
  -2  11  14        1.34       -1.20      4.53 o 
  -1  11  14       23.33       21.45      5.42 o 
   0  11  14       19.60        8.34      4.60 o 
  -9  12  14        0.68       -4.14      4.14 o 
  -8  12  14      208.17      221.59      7.31 o 
  -7  12  14       74.68       84.62      4.46 o 
  -6  12  14      269.50      252.86      6.68 o 
  -5  12  14       25.86       18.73      3.36 o 
  -4  12  14        0.01       -2.60      2.60 o 
  -3  12  14       61.43       70.32      6.42 o 
  -2  12  14       12.84        7.35      8.10 o 
  -1  12  14      101.29      114.49     13.02 o 
  -9  13  14        3.79        5.50      3.50 o 
  -8  13  14      356.99      390.29      9.62 o 
  -7  13  14        1.08       -0.65      2.28 o 
  -6  13  14        7.22        3.69      2.44 o 
  -5  13  14       10.06        6.91      2.83 o 
  -4  13  14        0.15       -0.48      2.56 o 
  -3  13  14       24.16       25.86      4.88 o 
  -2  13  14      110.45      115.22     14.98 o 
  -1  13  14        5.27        7.14      4.00 o 
  -8  14  14      149.79      162.07      6.76 o 
  -7  14  14      163.32      178.61      5.73 o 
  -6  14  14        2.31        4.13      2.41 o 
  -5  14  14        4.50        2.26      2.31 o 
  -4  14  14       11.30        7.45      2.93 o 
  -3  14  14       22.93       21.73      4.75 o 
  -2  14  14       26.04       24.18      6.31 o 
  -7  15  14       25.65       29.06      3.88 o 
  -6  15  14       19.24        7.72      3.06 o 
  -5  15  14      515.48      591.21     15.91 o 
  -4  15  14       10.34       12.09      3.25 o 
  -3  15  14       90.67       90.90      7.19 o 
 -11   1  15      457.90      460.88     18.18 o 
 -10   1  15        7.33        6.42      3.09 o 
  -9   1  15      517.57      532.92     11.94 o 
  -8   1  15        6.60        5.45      2.17 o 
  -7   1  15       92.73       84.14      4.41 o 
  -6   1  15       19.14       21.34      2.35 o 
  -5   1  15      101.17      100.38      3.76 o 
  -4   1  15       45.42       41.65      2.73 o 
  -3   1  15      431.52      448.02     14.04 o 
  -2   1  15       93.47       93.68      9.40 o 
  -1   1  15        1.62        3.86      4.16 o 
   0   1  15        0.67        1.86      4.36 o 
   1   1  15       13.56       15.31      5.55 o 
 -11   2  15      340.87      336.68     21.91 o 
 -10   2  15      751.33      770.34     15.07 o 
  -9   2  15      218.56      218.18      8.72 o 
  -8   2  15      220.97      233.10      5.68 o 
  -7   2  15      291.65      303.43      6.63 o 
  -6   2  15      578.75      577.10      8.49 o 
  -5   2  15       23.94       31.65      2.49 o 
  -4   2  15       12.69       10.87      1.92 o 
  -3   2  15       41.89       34.08      4.24 o 
  -2   2  15        2.14        0.90      3.91 o 
  -1   2  15        5.38        3.58      4.15 o 
   0   2  15      245.87      227.22     14.00 o 
   1   2  15       52.59       49.25      8.09 o 
 -11   3  15      262.13      286.57     15.97 o 
 -10   3  15      161.15      152.61      7.51 o 
  -9   3  15      381.13      405.71     10.37 o 
  -8   3  15      481.53      503.55      8.50 o 
  -7   3  15      260.99      245.54      6.03 o 
  -6   3  15       44.36       44.77      2.96 o 
  -5   3  15      295.29      303.73      5.81 o 
  -4   3  15       85.65       91.57      3.56 o 
  -3   3  15       99.48       92.94      7.97 o 
  -2   3  15       12.37        6.78      5.67 o 
  -1   3  15      339.20      376.18     16.42 o 
   0   3  15       44.52       50.14      7.76 o 
   1   3  15      268.14      256.60     14.36 o 
 -11   4  15       46.58       53.32     10.09 o 
 -10   4  15        1.18        0.86      2.80 o 
  -9   4  15        0.73        3.54      3.21 o 
  -8   4  15      136.54      144.04      6.92 o 
  -7   4  15       11.27        9.43      2.03 o 
  -6   4  15       80.73       68.02      3.79 o 
  -5   4  15      142.58      151.81      4.80 o 
  -4   4  15       26.31       22.97      2.28 o 
  -3   4  15       50.65       50.23      6.19 o 
  -2   4  15       89.97       68.56      8.26 o 
  -1   4  15       20.48       12.17      5.29 o 
   0   4  15      274.34      343.56     16.00 o 
 -11   5  15       78.14       75.97      9.04 o 
 -10   5  15      382.49      419.81     10.92 o 
  -9   5  15       94.42       92.15      6.65 o 
  -8   5  15      135.44      139.65      5.28 o 
  -7   5  15      139.64      118.28      4.62 o 
  -6   5  15      359.32      332.75      6.92 o 
  -5   5  15       37.81       37.86      3.26 o 
  -4   5  15       53.39       49.57      2.93 o 
  -3   5  15       22.61       28.06      4.98 o 
  -2   5  15        1.61        1.51      3.79 o 
  -1   5  15      456.39      493.53     19.05 o 
   0   5  15       21.84       27.56      6.36 o 
 -11   6  15       26.46       31.76      6.97 o 
 -10   6  15       62.75       72.43      6.38 o 
  -9   6  15      255.07      237.34      9.11 o 
  -8   6  15        0.07        0.05      1.90 o 
  -7   6  15      278.32      284.80      6.31 o 
  -6   6  15        4.93        6.50      2.07 o 
  -5   6  15      191.69      182.34      7.03 o 
  -4   6  15       53.62       51.58      2.93 o 
  -3   6  15      109.35      113.63      6.68 o 
  -2   6  15      289.13      310.74     11.48 o 
  -1   6  15        2.14        0.85      6.70 o 
   0   6  15     1014.81     1089.08     30.28 o 
 -10   7  15      120.09      125.99     11.97 o 
  -9   7  15        0.89       -0.46      3.02 o 
  -8   7  15      297.91      330.97      6.67 o 
  -7   7  15        3.87        3.40      2.36 o 
  -6   7  15       56.58       54.75      3.75 o 
  -5   7  15       47.04       55.28      3.41 o 
  -4   7  15      243.01      259.73      6.73 o 
  -3   7  15      165.48      148.84      7.44 o 
  -2   7  15      185.57      214.86      9.78 o 
  -1   7  15      221.55      238.71     13.19 o 
   0   7  15       57.16       67.04      8.77 o 
 -10   8  15       86.85       88.59      6.96 o 
  -9   8  15       38.45       40.92      6.16 o 
  -8   8  15      170.22      179.89      6.54 o 
  -7   8  15      386.33      418.86     12.44 o 
  -6   8  15      157.73      159.94      6.59 o 
  -5   8  15       24.94       27.02      2.98 o 
  -4   8  15       23.51       22.65      2.89 o 
  -3   8  15      197.35      221.12      8.08 o 
  -2   8  15      344.95      380.71     19.98 o 
  -1   8  15       34.15       32.45      6.67 o 
   0   8  15      142.81      192.48     13.93 o 
 -10   9  15        2.00        3.84      5.60 o 
  -9   9  15      120.69      125.65      7.11 o 
  -8   9  15       14.01       14.78      2.82 o 
  -7   9  15      103.38       93.04      4.72 o 
  -6   9  15        8.14        8.98      2.46 o 
  -5   9  15       35.94       35.69      3.19 o 
  -4   9  15       28.35       28.01      3.05 o 
  -3   9  15        4.64       -0.50      3.07 o 
  -2   9  15       82.45       91.26      7.52 o 
  -1   9  15        3.01       13.20      5.07 o 
  -9  10  15      136.49      153.42      7.34 o 
  -8  10  15       50.89       67.68      8.44 o 
  -7  10  15        0.76        0.92      2.23 o 
  -6  10  15       63.61       70.17      4.22 o 
  -5  10  15       38.94       34.22      3.16 o 
  -4  10  15      106.15       92.32      5.03 o 
  -3  10  15       11.70       15.39      3.71 o 
  -2  10  15      128.33      157.53      9.46 o 
  -1  10  15        8.04       11.04      5.03 o 
  -9  11  15      362.89      404.93     12.46 o 
  -8  11  15       14.18        9.72      3.08 o 
  -7  11  15       15.42       13.05      2.75 o 
  -6  11  15       73.26       67.57      4.41 o 
  -5  11  15      104.21      117.04      4.83 o 
  -4  11  15      112.57      118.89      6.68 o 
  -3  11  15       45.42       36.43      5.43 o 
  -2  11  15        2.12        4.00      3.79 o 
  -8  12  15       20.82       19.13      4.19 o 
  -7  12  15       22.23       15.30      2.83 o 
  -6  12  15      251.49      233.87      6.61 o 
  -5  12  15       22.81       22.60      2.94 o 
  -4  12  15       30.07       26.13      3.56 o 
  -3  12  15        0.41        1.17      3.75 o 
  -2  12  15       28.82       48.56     11.25 o 
  -7  13  15      574.46      580.72     10.46 o 
  -6  13  15       40.49       48.44      3.82 o 
  -5  13  15        5.06        1.23      2.28 o 
  -4  13  15        0.14        0.43      2.69 o 
  -3  13  15       66.96       66.17      6.55 o 
  -6  14  15        1.29        1.62      7.75 o 
  -5  14  15        6.12       10.14      4.31 o 
 -10   0  16       12.65       -0.51      4.85 o 
  -9   0  16       61.68       81.49      8.03 o 
  -8   0  16       18.93       22.08      3.99 o 
  -7   0  16       47.19       48.08      5.00 o 
  -6   0  16       75.86       63.02      4.40 o 
  -5   0  16       24.81       19.00      7.64 o 
  -4   0  16       33.09       26.47      5.80 o 
  -3   0  16      206.44      173.09     19.36 o 
  -2   0  16     1108.47     1205.08     45.62 o 
  -1   0  16       33.69       31.14      9.27 o 
 -10   1  16        7.55        4.71      3.30 o 
  -9   1  16       41.93       42.31      4.79 o 
  -8   1  16       29.26       33.29      3.10 o 
  -7   1  16      421.33      430.35      8.15 o 
  -6   1  16       10.27        7.40      1.79 o 
  -5   1  16      203.19      178.93      5.19 o 
  -4   1  16      164.44      178.01      7.90 o 
  -3   1  16      269.09      261.62      9.07 o 
  -2   1  16      443.83      445.38     18.17 o 
  -1   1  16      276.03      297.08     14.91 o 
 -10   2  16      257.05      262.47     10.00 o 
  -9   2  16       14.30       22.67      4.14 o 
  -8   2  16       19.53       14.38      3.07 o 
  -7   2  16        3.36        1.97      1.90 o 
  -6   2  16       11.81       13.69      2.23 o 
  -5   2  16        0.12       -0.16      1.84 o 
  -4   2  16       37.84       46.53      5.09 o 
  -3   2  16        9.15        8.99      3.51 o 
  -2   2  16        4.77        5.26      4.51 o 
  -1   2  16        2.51        2.89      4.31 o 
 -10   3  16        0.80       -1.47      3.11 o 
  -9   3  16       88.87       85.62      6.45 o 
  -8   3  16      115.10      112.71      5.06 o 
  -7   3  16       91.67       85.39      3.88 o 
  -6   3  16        8.53        7.59      2.35 o 
  -5   3  16       24.39       24.89      2.63 o 
  -4   3  16       12.42       20.05      4.01 o 
  -3   3  16      343.95      363.48     10.39 o 
  -2   3  16       14.61       16.91      5.63 o 
  -1   3  16       11.11        7.77      4.85 o 
 -10   4  16       17.17       21.47      4.30 o 
  -9   4  16        4.57        1.08      3.25 o 
  -8   4  16      131.35      126.93      5.33 o 
  -7   4  16        1.60        2.34      2.12 o 
  -6   4  16      890.85      916.33     12.61 o 
  -5   4  16       63.76       72.70      3.75 o 
  -4   4  16      493.56      492.31     12.02 o 
  -3   4  16       19.39       15.81      3.65 o 
  -2   4  16      182.63      168.45     25.73 o 
  -1   4  16       22.35       22.45      6.09 o 
 -10   5  16       12.65       10.39      3.68 o 
  -9   5  16      115.20      114.51      7.39 o 
  -8   5  16        4.16        1.88      2.21 o 
  -7   5  16        7.72       12.65      2.72 o 
  -6   5  16      122.87      131.53      5.02 o 
  -5   5  16      186.04      183.47      5.81 o 
  -4   5  16       14.26       14.14      3.65 o 
  -3   5  16       47.11       46.61      5.09 o 
  -2   5  16       11.43        8.70      6.23 o 
  -1   5  16      104.23      119.14     11.42 o 
 -10   6  16      304.97      321.78     13.24 o 
  -9   6  16        0.08       -1.82      2.95 o 
  -8   6  16        1.02        2.49      2.08 o 
  -7   6  16        1.05        0.39      2.25 o 
  -6   6  16      130.36      145.79      5.49 o 
  -5   6  16       95.46      105.32      3.71 o 
  -4   6  16      103.88       96.87      6.33 o 
  -3   6  16        2.53       -0.60      3.35 o 
  -2   6  16        0.17       -3.77      3.77 o 
  -1   6  16        8.23       13.86     11.97 o 
  -9   7  16       39.96       42.64      4.32 o 
  -8   7  16        3.23        4.49      2.26 o 
  -7   7  16       96.96       88.39      5.06 o 
  -6   7  16       82.89       87.97      4.63 o 
  -5   7  16        6.81        9.87      1.92 o 
  -4   7  16        5.72        5.19      3.25 o 
  -3   7  16       43.41       43.48      5.03 o 
  -2   7  16       67.61       81.70     10.16 o 
  -9   8  16        2.68       -1.61      2.62 o 
  -8   8  16        8.23        2.28      3.15 o 
  -7   8  16        9.75        9.02      2.60 o 
  -6   8  16       40.72       33.09      3.38 o 
  -5   8  16        4.24        5.07      1.92 o 
  -4   8  16       71.70       90.04      6.24 o 
  -3   8  16       25.01       34.40      4.66 o 
  -2   8  16      364.82      442.66     20.01 o 
  -9   9  16        5.40        9.78      3.75 o 
  -8   9  16       26.55       31.64      3.44 o 
  -7   9  16       65.61       73.66      4.57 o 
  -6   9  16       42.87       41.96      3.60 o 
  -5   9  16      254.50      271.43      6.58 o 
  -4   9  16       62.38       57.53      7.41 o 
  -3   9  16      301.44      321.63     10.10 o 
  -8  10  16        1.12       -1.01      2.30 o 
  -7  10  16      118.64      122.75      8.12 o 
  -6  10  16      121.54      113.39      5.25 o 
  -5  10  16      231.68      240.90     10.97 o 
  -4  10  16      261.13      264.92     10.46 o 
  -3  10  16      165.16      176.48      8.25 o 
  -7  11  16        0.08       -0.85      2.39 o 
  -6  11  16      241.17      271.91      7.11 o 
  -5  11  16      222.48      220.79     11.03 o 
  -4  11  16        0.72       -4.06      4.06 o 
  -9   1  17       80.84       86.35      5.15 o 
  -8   1  17        0.91       -1.68      2.18 o 
  -7   1  17       10.94       11.92      2.09 o 
  -6   1  17        6.86        5.19      2.16 o 
  -5   1  17      580.96      573.47      8.92 o 
  -4   1  17        0.03       -1.78      3.17 o 
  -3   1  17      571.27      569.92     13.60 o 
  -2   1  17        1.87        3.84      4.88 o 
  -9   2  17       20.66       19.91      3.42 o 
  -8   2  17      204.37      222.17      6.13 o 
  -7   2  17       72.10       64.57      4.85 o 
  -6   2  17       46.71       37.49      3.19 o 
  -5   2  17       36.64       40.38      3.64 o 
  -4   2  17      996.39      982.28     18.27 o 
  -3   2  17      149.65      148.28      8.01 o 
  -9   3  17      250.67      246.07      7.62 o 
  -8   3  17       49.89       50.33      3.78 o 
  -7   3  17       79.58       79.93      4.32 o 
  -6   3  17      160.45      179.78      4.88 o 
  -5   3  17       19.85       11.48      2.75 o 
  -4   3  17      283.53      283.38      9.59 o 
  -3   3  17       50.99       39.66      5.08 o 
  -9   4  17        0.39       -1.05      2.71 o 
  -8   4  17      245.82      266.34      6.40 o 
  -7   4  17        0.31       -0.26      2.15 o 
  -6   4  17        4.97        4.24      1.94 o 
  -5   4  17       47.25       47.20      4.39 o 
  -4   4  17       29.47       18.06      4.23 o 
  -3   4  17       54.93       59.60      5.67 o 
  -9   5  17        2.31        1.12      2.37 o 
  -8   5  17       18.85       11.18      2.54 o 
  -7   5  17       35.28       37.35      4.26 o 
  -6   5  17        1.40        0.00      1.84 o 
  -5   5  17       75.29       75.42      5.93 o 
  -4   5  17        0.01        0.21      3.30 o 
  -3   5  17       59.09       66.20      5.85 o 
  -8   6  17      107.54      101.89      5.06 o 
  -7   6  17       12.32        6.85      2.70 o 
  -6   6  17       69.31       67.51      3.62 o 
  -5   6  17       15.60       14.04      2.90 o 
  -4   6  17      372.30      380.30     11.88 o 
  -3   6  17        1.53        6.86      5.59 o 
  -8   7  17        2.36        2.01      2.51 o 
  -7   7  17      472.47      464.53      9.43 o 
  -6   7  17        4.54        2.02      2.05 o 
  -5   7  17      192.39      203.01      6.47 o 
  -4   7  17        2.69        3.46      3.29 o 
  -7   8  17        9.53        7.91      2.75 o 
  -6   8  17       41.28       39.99      3.57 o 
  -5   8  17        0.13        1.06      2.61 o 
  -7   0  18        0.39        3.11      3.22 o 
  -6   0  18       34.99       29.47      4.30 o 
  -5   0  18       17.33       16.89      5.64 o 
  -7   1  18        9.92        4.24      2.84 o 
  -6   1  18        3.36        3.57      2.24 o 
  -5   1  18        0.23       -1.96      4.48 o 
  -7   2  18       34.70       39.26      3.03 o 
  -6   2  18       30.35       30.44      3.00 o 
  -5   2  18       20.34       19.02      6.60 o 
  -7   3  18      179.92      189.31      7.23 o 
  -6   3  18       45.20       44.36      5.57 o 
                                                 
